# Supplementary material for: Experimental increase of worker diversity benefits brood production in ants
Source: BMC Ecol Evol. 2021 Aug 30;21:163. doi: 10.1186/s12862-021-01890-x (PMC8404329; doi:10.1186/s12862-021-01890-x)
Supplement: Supplementary file 2 — Additional file 2. The R script for all statistical analyses. [file 12862_2021_1890_MOESM2_ESM.txt]

# Analysis of data from manuscript #
# Experimental increase of worker diversity benefits brood production in ants # 
# Authors: Marina N. Psalti, Dustin Gohlke, Romain Libbrecht #
# July 2021

#Load packages to be used in this script
library(ggplot2)
library(car)
library(dplyr)
library(lme4)
library(nlme)
library(ggpubr)
library(survival)
library(survminer)
library(ggpubr)


#Import data file into R
setwd("")
data <- read.table(file.choose(), sep = "\t", skipNul = T, h=T) # load table "Brood production" as .txt file

# keep only data for days 0 to 60
data2 <- data[data$Day_after_chaperon_removal>=0,]
data2 <- data2[data2$Day_after_chaperon_removal<=60,]

# color variables for Control and Treatment
colControl <- "#FF6E3A"
colTreatment <- "#005FCC"

##### Number of eggs produced #####

#Only keep the rows where eggs have been counted
data_nls <- subset(data2, !is.na(Number_of_eggs_after_chaperon_removal))

#Make R estimate the parameter a, b, c, d and e with the equation y~a*x + b*x^2 + c*x^3 + d*x^4 + e*x^5 that best summarize the raw data
nls_fit <- nls(Number_of_eggs_after_chaperon_removal ~ a*Day_after_chaperon_removal + b*Day_after_chaperon_removal^2 + c*Day_after_chaperon_removal^3 + d*Day_after_chaperon_removal^4 + e*Day_after_chaperon_removal^5, data=data_nls, start = list(a = 1, b = 1, c = 1, d = 1, e = 1))
#Plot the equation with the estimated parameters
ggplot(data_nls, aes(Day_after_chaperon_removal, Number_of_eggs_after_chaperon_removal)) +
  geom_point(color = "white")+
  stat_summary(aes(),fun.data=mean_se,alpha=0.7, geom="pointrange", fun.args=list(mult=1), show.legend=F, size=0.5) +
  geom_line(aes(y=predict(nls_fit)), color="red", size=2)

nls_fit_ctrl <- nls(Number_of_eggs_after_chaperon_removal ~ a*Day_after_chaperon_removal + b*Day_after_chaperon_removal^2 + c*Day_after_chaperon_removal^3 + d*Day_after_chaperon_removal^4 + e*Day_after_chaperon_removal^5, data=data_nls[data_nls$Treatment == "Control",], start = list(a = 1, b = 1, c = 1, d = 1, e = 1))
nls_fit_treat <- nls(Number_of_eggs_after_chaperon_removal ~ a*Day_after_chaperon_removal + b*Day_after_chaperon_removal^2 + c*Day_after_chaperon_removal^3 + d*Day_after_chaperon_removal^4 + e*Day_after_chaperon_removal^5, data=data_nls[data_nls$Treatment == "Treatment",], start = list(a = 1, b = 1, c = 1, d = 1, e = 1))

#Use the parameter values obatined with this simple model to fit a mixed effect model with colony as a random variable
#Both treatments
mod <- nlme(Number_of_eggs_after_chaperon_removal ~ a*Day_after_chaperon_removal + b*Day_after_chaperon_removal^2 + c*Day_after_chaperon_removal^3 + d*Day_after_chaperon_removal^4 + e*Day_after_chaperon_removal^5, data = data_nls,
            fixed = a+b+c+d+e ~ 1, random = a+b+c+d+e ~ 1 | Colony,
            start = c(coef(nls_fit)['a'],coef(nls_fit)['b'],coef(nls_fit)['c'],coef(nls_fit)['d'],coef(nls_fit)['e']), control = nlmeControl(msMaxIter = 1000))
summary(mod)
#Treatment (high worker diversity)
mod_treat <- nlme(Number_of_eggs_after_chaperon_removal ~ a*Day_after_chaperon_removal + b*Day_after_chaperon_removal^2 + c*Day_after_chaperon_removal^3 + d*Day_after_chaperon_removal^4 + e*Day_after_chaperon_removal^5, data = data_nls[data_nls$Treatment == "Treatment",],
                fixed = a+b+c+d+e ~ 1, random = a+b+c+d+e ~ 1 | Colony,
                start = c(coef(nls_fit_treat)['a'],coef(nls_fit_treat)['b'],coef(nls_fit_treat)['c'],coef(nls_fit_treat)['d'],coef(nls_fit_treat)['e']), control = nlmeControl(msMaxIter = 1000, tolerance = 0.01))
summary(mod_treat)
#Control (low worker diversity)
mod_ctrl <- nlme(Number_of_eggs_after_chaperon_removal ~ a*Day_after_chaperon_removal + b*Day_after_chaperon_removal^2 + c*Day_after_chaperon_removal^3 + d*Day_after_chaperon_removal^4 + e*Day_after_chaperon_removal^5, data = data_nls[data_nls$Treatment == "Control",],
                 fixed = a+b+c+d+e ~ 1, random = a+b+c+d+e ~ 1 | Colony,
                 start = c(coef(nls_fit_ctrl)['a'],coef(nls_fit_ctrl)['b'],coef(nls_fit_ctrl)['c'],coef(nls_fit_ctrl)['d'],coef(nls_fit_ctrl)['e']), control = nlmeControl(msMaxIter = 1000, maxIter=100,, tolerance = 1e-2))
summary(mod_ctrl)

#Extract parameter values from independent models to use as starting values for complete model
a_ctrl <- summary(mod_ctrl)[4]$coefficients$fixed[1]
b_ctrl <- summary(mod_ctrl)[4]$coefficients$fixed[2]
c_ctrl <- summary(mod_ctrl)[4]$coefficients$fixed[3]
d_ctrl <- summary(mod_ctrl)[4]$coefficients$fixed[4]
e_ctrl <- summary(mod_ctrl)[4]$coefficients$fixed[5]

a_treat <- summary(mod_treat)[4]$coefficients$fixed[1]
b_treat <- summary(mod_treat)[4]$coefficients$fixed[2]
c_treat <- summary(mod_treat)[4]$coefficients$fixed[3]
d_treat <- summary(mod_treat)[4]$coefficients$fixed[4]
e_treat <- summary(mod_treat)[4]$coefficients$fixed[5]

#Build complete mixed effect model
mod <- nlme(Number_of_eggs_after_chaperon_removal ~ a*Day_after_chaperon_removal + b*Day_after_chaperon_removal^2 + c*Day_after_chaperon_removal^3 + d*Day_after_chaperon_removal^4 + e*Day_after_chaperon_removal^5, data = data_nls,
            fixed = a+b+c+d+e ~ factor(Treatment), random = a+b+c+d+e ~ 1 | Colony,
            start = c(a_ctrl, a_treat, b_ctrl, b_treat, c_ctrl, c_treat,d_ctrl, d_treat, e_ctrl, e_treat), control = nlmeControl(msMaxIter = 10000))

#Test whether paramater values differ between control and treatment
summary(mod)

#Produce the plot for the number of eggs

#Create column with predicted values for each treatment
data_nls$prediction_eggs_nlmer_model <- 0
#Extract parameter values for control
a_ctrl <- summary(mod)[4]$coefficients$fixed[1]
b_ctrl <- summary(mod)[4]$coefficients$fixed[3]
c_ctrl <- summary(mod)[4]$coefficients$fixed[5]
d_ctrl <- summary(mod)[4]$coefficients$fixed[7]
e_ctrl <- summary(mod)[4]$coefficients$fixed[9]
#Extract parameter values for treatment
a_treat <- summary(mod)[4]$coefficients$fixed[1] + summary(mod)[4]$coefficients$fixed[2]
b_treat <- summary(mod)[4]$coefficients$fixed[3] + summary(mod)[4]$coefficients$fixed[4]
c_treat <- summary(mod)[4]$coefficients$fixed[5] + summary(mod)[4]$coefficients$fixed[6]
d_treat <- summary(mod)[4]$coefficients$fixed[7] + summary(mod)[4]$coefficients$fixed[8]
e_treat <- summary(mod)[4]$coefficients$fixed[9] + summary(mod)[4]$coefficients$fixed[10]
#Add predicted values to prediction column
data_nls[data_nls$Treatment == "Control",]$prediction_eggs_nlmer_model <- a_ctrl*data_nls[data_nls$Treatment == "Control",]$Day_after_chaperon_removal + b_ctrl*data_nls[data_nls$Treatment == "Control",]$Day_after_chaperon_removal^2 + c_ctrl*data_nls[data_nls$Treatment == "Control",]$Day_after_chaperon_removal^3 + d_ctrl*data_nls[data_nls$Treatment == "Control",]$Day_after_chaperon_removal^4 + e_ctrl*data_nls[data_nls$Treatment == "Control",]$Day_after_chaperon_removal^5
data_nls[data_nls$Treatment == "Treatment",]$prediction_eggs_nlmer_model <- a_treat*data_nls[data_nls$Treatment == "Treatment",]$Day_after_chaperon_removal + b_treat*data_nls[data_nls$Treatment == "Treatment",]$Day_after_chaperon_removal^2 + c_treat*data_nls[data_nls$Treatment == "Treatment",]$Day_after_chaperon_removal^3 + d_treat*data_nls[data_nls$Treatment == "Treatment",]$Day_after_chaperon_removal^4 + e_treat*data_nls[data_nls$Treatment == "Treatment",]$Day_after_chaperon_removal^5

#Final plot with raw data and model predictions
ggplot(data_nls, aes(Day_after_chaperon_removal, Number_of_eggs_after_chaperon_removal, group=Treatment)) +
  geom_point(aes(color=Treatment),alpha=0.3)+
  geom_line(aes(y=prediction_eggs_nlmer_model, color=Treatment), size=2)+
  xlab("Time (in days)")+
  ylab("Number of eggs")+
  theme_bw() +
  theme(text = element_text(size=12,face="bold"), panel.border = element_blank(), panel.grid.major = element_blank(),panel.grid.minor = element_blank(), axis.line = element_line(colour = "black"))+
  scale_color_manual(name="Worker diversity",labels=c("Control", "Treatment"), values = c(colControl, colTreatment))


#Effect of worker diversity on the maximum number of eggs produced

data3 <- subset(data2, !is.na(Number_of_eggs_after_chaperon_removal)) %>% group_by(Colony,Treatment = as.factor(Treatment), Source = Source_colonies) %>% summarize(max_Eggs = max(Number_of_eggs_after_chaperon_removal))

#Plot the effect of worker diversity on the maximum number of eggs produced
Max_nr_eggs <- ggplot(data3, aes(Treatment, max_Eggs)) + 
  geom_dotplot(aes(color=Treatment,fill=Treatment), binaxis = "y", stackdir="center", dotsize = 0.3, method="histodot", show.legend=F) +
  ylab("Maximum number of eggs")+
  xlab("Worker diversity")+
  stat_summary(aes(), color = c(colControl, colTreatment), fun.data=mean_se, geom="pointrange", fun.args=list(mult=1), show.legend=F, size=1.3)+
  theme_bw() +
  scale_color_manual(values = c(colControl, colTreatment))+
  scale_fill_manual(values = c(colControl, colTreatment)) +
  theme(text = element_text(size=12,face="bold"), panel.border = element_blank(), panel.grid.major = element_blank(),panel.grid.minor = element_blank(), axis.line = element_line(colour = "black"))+
  scale_color_manual(name="Worker diversity",labels=c("Control", "Treatment"), values = c(colControl, colTreatment))
Max_nr_eggs

#Test the effect of worker diversity on the maximum number of eggs produced
mod <- lmer(max_Eggs ~ Treatment + (1|Source), data = data3)
qqnorm(residuals(mod))
qqline(residuals(mod))
summary(mod)
Anova(mod)


##### Number of larvae produced #####

#Only keep the rows where larvae have been counted
data_nls <- subset(data2, !is.na(Number_of_larvae))

#Make R estimate the parameter a, b, c for the equation a/(1+exp(b+c*Time)) that best summarize the raw data
nls_fit <- nls(Number_of_larvae ~ a/(1+exp((b-Day_after_chaperon_removal)/c)), data=data_nls, start = list(a = 100, b = 1, c = 1))

#Use the parameters from nls_fit as starting values for mixed effect models with colony as random variable
mod <- nlme(Number_of_larvae ~ SSlogis(Day_after_chaperon_removal, Asym, xmid, scal), data = data_nls,
            fixed = Asym + xmid + scal ~ 1, random = Asym + xmid + scal ~ 1 | Colony,
            start = c(coef(nls_fit)['a'],coef(nls_fit)['b'],coef(nls_fit)['c']), control = nlmeControl(msMaxIter = 1000))
summary(mod)
mod_treat <- nlme(Number_of_larvae ~ SSlogis(Day_after_chaperon_removal, Asym, xmid, scal), data = data_nls[data_nls$Treatment == "Treatment",],
                fixed = Asym + xmid + scal ~ 1, random = Asym + xmid + scal ~ 1 | Colony,
                start = c(coef(nls_fit)['a'],coef(nls_fit)['b'],coef(nls_fit)['c']), control = nlmeControl(msMaxIter = 1000))
summary(mod_treat)
mod_ctrl <- nlme(Number_of_larvae ~ SSlogis(Day_after_chaperon_removal, Asym, xmid, scal), data = data_nls[data_nls$Treatment == "Control",],
                 fixed = Asym + xmid + scal ~ 1, random = Asym + xmid + scal ~ 1 | Colony,
                 start = c(coef(nls_fit)['a'],coef(nls_fit)['b'],coef(nls_fit)['c']), control = nlmeControl(msMaxIter = 1000))
summary(mod_ctrl)

#Extract parameter values from independent models to use as starting values for complete model
Asym_ctrl <- summary(mod_ctrl)[4]$coefficients$fixed[1]
xmid_ctrl <- summary(mod_ctrl)[4]$coefficients$fixed[2]
scal_ctrl <- summary(mod_ctrl)[4]$coefficients$fixed[3]

Asym_treat <- summary(mod_treat)[4]$coefficients$fixed[1]
xmid_treat <- summary(mod_treat)[4]$coefficients$fixed[2]
scal_treat <- summary(mod_treat)[4]$coefficients$fixed[3]

#Build complete mixed effect model
mod <- nlme(Number_of_larvae ~ SSlogis(Day_after_chaperon_removal, Asym, xmid, scal), data = data_nls,
            fixed = Asym + xmid + scal ~ as.factor(Treatment), random = Asym + xmid + scal ~ 1 | Colony,
            start = c(Asym_ctrl, Asym_treat, xmid_ctrl, xmid_treat, scal_ctrl, scal_treat), control = nlmeControl(msMaxIter = 10000))

#Test whether parameter values differ between control and treatment
summary(mod)

#Final plot with raw data and model predictions
data_nls$prediction_larvae_nlmer_model <- 0
#Extract parameter values for treatment
Asym_treat <- summary(mod)[4]$coefficients$fixed[1] + summary(mod)[4]$coefficients$fixed[2]
xmid_treat <- summary(mod)[4]$coefficients$fixed[3] + summary(mod)[4]$coefficients$fixed[4]
scal_treat <- summary(mod)[4]$coefficients$fixed[5] + summary(mod)[4]$coefficients$fixed[6]
#Extract parameter values for control
Asym_ctrl <- summary(mod)[4]$coefficients$fixed[1]
xmid_ctrl <- summary(mod)[4]$coefficients$fixed[3]
scal_ctrl <- summary(mod)[4]$coefficients$fixed[5]
#Add predicted values to prediction column
data_nls[data_nls$Treatment == "Control",]$prediction_larvae_nlmer_model <- Asym_ctrl/(1+exp((xmid_ctrl-data_nls[data_nls$Treatment == "Control",]$Day_after_chaperon_removal)/scal_ctrl))
data_nls[data_nls$Treatment == "Treatment",]$prediction_larvae_nlmer_model <-  Asym_treat/(1+exp((xmid_treat-data_nls[data_nls$Treatment == "Treatment",]$Day_after_chaperon_removal)/scal_treat))


ggplot(data_nls, aes(Day_after_chaperon_removal, Number_of_larvae, group=Treatment)) +
  geom_point(aes(color=Treatment),alpha=0.3)+
  geom_line(aes(y=prediction_larvae_nlmer_model, color=Treatment), size=2)+
  xlab("Time (in days)")+
  ylab("Number of larvae")+
  theme_bw() +
  theme(text = element_text(size=12,face="bold"), panel.border = element_blank(), panel.grid.major = element_blank(),panel.grid.minor = element_blank(), axis.line = element_line(colour = "black"))+
  scale_color_manual(name="Worker diversity",labels=c("Control", "Treatment"), values = c(colControl, colTreatment))


#Effect of worker diversity on the maximum number of larvae produced

data3 <- subset(data2, !is.na(Number_of_larvae)) %>% group_by(Colony,Treatment = as.factor(Treatment), Source = Source_colonies) %>% summarize(max_Larvae = max(Number_of_larvae))

#Plot the effect of worker diversity on the maximum number of larvae produced
Max_nr_larvae <- ggplot(data3, aes(Treatment, max_Larvae)) + 
  geom_dotplot(aes(color=Treatment,fill=Treatment), binaxis = "y", stackdir="center", dotsize = 0.3, method="histodot", show.legend=F) +
  #geom_dotplot(aes(color=Treatment,fill=Treatment), binaxis = "y", stackdir="center", dotsize = 0.3, method="histodot") +
  ylab("Maximum number of larvae")+
  xlab("Worker diversity")+
  stat_summary(aes(), color = c(colControl, colTreatment), fun.data=mean_se, geom="pointrange", fun.args=list(mult=1), show.legend=F, size=1.3)+
  theme_bw() +
  scale_color_manual(values = c(colControl, colTreatment))+
  scale_fill_manual(values = c(colControl, colTreatment)) +
  theme(text = element_text(size=12,face="bold"), panel.border = element_blank(), panel.grid.major = element_blank(),panel.grid.minor = element_blank(), axis.line = element_line(colour = "black"))+
  scale_color_manual(name="Worker diversity",labels=c("Control", "Treatment"), values = c(colControl, colTreatment))
Max_nr_larvae

#Test the effect of worker diversity on the maximum number of larvae produced
mod <- lmer(max_Larvae ~ Treatment + (1|Source), data = data3)
qqnorm(residuals(mod))
qqline(residuals(mod))
summary(mod)
Anova(mod)


##### Foraging experiment #####

data <- read.table(file.choose(), sep = "\t", skipNul = T, h=T) # Choose "Foraging" file in .txt format

#Max number of workers on food
max_foragers <- ggplot(data=data, aes(Treatment,Maximal_number_of_workers_on_food_source))+
  geom_dotplot(aes(color=Treatment,fill=Treatment), binaxis = "y", stackdir="center", dotsize = 0.3, method="histodot", show.legend=F) +
  ylab("Maximum number of workers on the food")+
  stat_summary(aes(),color = c(colControl, colTreatment),fun.data=mean_se, geom="pointrange", fun.args=list(mult=1), show.legend=F, size=1.3)+
  theme_bw() +
  scale_color_manual(values = c(colControl, colTreatment))+
  scale_fill_manual(values = c(colControl, colTreatment)) +
  theme(text = element_text(size=12,face="bold"), panel.border = element_blank(), panel.grid.major = element_blank(),panel.grid.minor = element_blank(), axis.line = element_line(colour = "black"))
max_foragers

mod <- lmer(Maximal_number_of_workers_on_food_source~Treatment+(1|Source_colonies), data=data)
qqnorm(residuals(mod))
qqline(residuals(mod))
Anova(mod) 


# Proportion of max workers on food source
data$prop <- data$Maximal_number_of_workers_on_food_source/data$Number_of_workers_in_colony

hist(data$prop)
mod <- lmer(prop~Treatment+(1|Source_colonies), data=data)
qqnorm(residuals(mod))
qqline(residuals(mod))
Anova(mod)


# Time for the first foragers to reach the food
first_time_for <- ggplot(data=data,aes(Treatment,First_time_on_food))+
  geom_dotplot(aes(color=Treatment,fill=Treatment), binaxis = "y", stackdir="center", dotsize = 0.3, method="histodot", show.legend=F) +
  ylab("Time for first worker to reach food [s]") +
  stat_summary(aes(),color = c(colControl, colTreatment),fun.data=mean_se, geom="pointrange", fun.args=list(mult=1), show.legend=F, size=1.3)+
  theme_bw() +
  scale_color_manual(values = c(colControl, colTreatment)) +
  scale_fill_manual(values = c(colControl, colTreatment)) +
  theme(text = element_text(size=12,face="bold"), panel.border = element_blank(), panel.grid.major = element_blank(),panel.grid.minor = element_blank(), axis.line = element_line(colour = "black"))
first_time_for

mod <- lmer(sqrt(data$First_time_on_food)~Treatment+(1|Source_colonies), data=data)
qqnorm(residuals(mod))
qqline(residuals(mod))
Anova(mod)


##### Body size #####

data_size <- read.table(file.choose(), sep = "\t", skipNul = T, h=T) # Choose "Worker size" file in .txt format

# create means and sd of worker size data
data_size_sd <- data_size %>%
  group_by(Colony,Treatment = Treatment, Source_colonies = Source_colonies) %>%
  summarize(Head_width_sd = sd(Head_width_mm),
            Head_width_mean = mean(Head_width_mm))


# plot of standard deviation differing between control and treatment
SD_headwidth <- ggplot(data_size_sd, aes(Treatment, Head_width_sd)) +
  geom_dotplot(aes(color=Treatment, fill=Treatment), binaxis = "y", stackdir="center", dotsize = 0.5, method="histodot", show.legend=F) +
  ylab("Head width standard deviation")+
  stat_summary(aes(),color = c(colControl, colTreatment),fun.data=mean_se, geom="pointrange", fun.args=list(mult=1), show.legend=F, size=1.3) +
  theme_bw() +
  scale_color_manual(values = c(colControl, colTreatment)) +
  scale_fill_manual(values = c(colControl, colTreatment)) +
  scale_x_discrete(labels= c("Control", "Treatment")) +
  theme(text = element_text(size=12,face="bold"),panel.border = element_blank(), panel.grid.major = element_blank(),panel.grid.minor = element_blank(), axis.line = element_line(colour = "black"))
SD_headwidth

#test differences in SD of head width between workers from control and treatment colonies with linear model
mod <- lm(sqrt(Head_width_sd)~Treatment, data = data_size_sd)
summary(mod)
qqnorm(residuals(mod))
qqline(residuals(mod))
hist(residuals(mod))
Anova(mod)


#plot mean head width 
mean_headwidth <- ggplot(data_size_sd, aes(Treatment, Head_width_mean)) +
  geom_dotplot(aes(color=Treatment,fill=Treatment), binaxis = "y", stackdir="center", dotsize = 0.5, method="histodot",show.legend=F) +
  ylab("Head width mean per colony")+
  stat_summary(aes(),color =  c(colControl, colTreatment),fun.data=mean_se, geom="pointrange", fun.args=list(mult=1), show.legend=F, size=1.5)+
  theme_bw() +
  scale_color_manual(values = c(colControl, colTreatment)) +
  scale_fill_manual(values = c(colControl, colTreatment)) +
  scale_x_discrete(labels= c("Control", "Treatment")) +
  theme(text = element_text(size=12,face="bold"),panel.border = element_blank(), panel.grid.major = element_blank(),panel.grid.minor = element_blank(), axis.line = element_line(colour = "black"))
mean_headwidth


mod <- lm(sqrt(Head_width_mean)~Treatment , data = data_size_sd)
summary(mod)
qqnorm(residuals(mod))
qqline(residuals(mod))
Anova(mod)


##### Number of workers hatched from pupae used to set up the experimental colonies #####

# Test if the number of workers eclosed from the 30 given pupae is different in the two treatments
#Import data file into R
data <- read.table(file.choose(), sep = "\t", skipNul = T, h=T) # load table "Brood production" as .txt file

# keep only data for days 0 to 60
data2 <- data[data$Day_after_chaperon_removal>=0,]
data2 <- data2[data2$Day_after_chaperon_removal<=60,]


#Extract the maximum number of new workers reached by every colony and put it in a new data set ("data_new_workers")
data_new_workers <- subset(data2, !is.na(Number_of_setup_workers)) %>%
  group_by(Colony,Treatment = Treatment, Source = Source_colonies) %>%
  summarize(max_new_workers = max(Number_of_setup_workers))

mod <- lmer(max_new_workers ~ Treatment + (1|Source), data = data_new_workers)
qqnorm(residuals(mod))
qqline(residuals(mod))
Anova(mod)


##### Day of emergence of workers hatched from pupae used to set up the experimental colonies #####

data_cohort <- read.table(file.choose(), sep = "\t", skipNul = T, h=T) # load table "Emergence of workers" as .txt file

data_cohort <- data_cohort[data_cohort$Day < 60,]

#Get the standard deviation of the day of emergence
data_cohort_sd <- data_cohort %>%
  group_by(Colony,Treatment = Treatment, Source_colonies=Source_colonies) %>%
  summarize(Day_sd = sd(Day_of_emergence, na.rm=T), Day_mean = mean(Day_of_emergence, na.rm=T), Day_min = min(Day_of_emergence, na.rm=T), Day_max = max(Day_of_emergence, na.rm=T), Day_1st_quartile = quantile(Day_of_emergence, na.rm=T, 0.25), Day_3rd_quartile = quantile(Day_of_emergence, na.rm=T, 0.75))


# Test if the standard deviation of day of emergence differs between treatments

mod <- lmer(sqrt(Day_sd)~Treatment + (1|Source_colonies), data = data_cohort_sd)
summary(mod)
qqnorm(residuals(mod))
qqline(residuals(mod))
Anova(mod)

# Test if the mean day of emergence differs between treatments
mod <- lmer(sqrt(Day_mean)~Treatment + (1|Source_colonies), data = data_cohort_sd)
summary(mod)
qqnorm(residuals(mod))
qqline(residuals(mod))
Anova(mod)


##### Survival of workers hatched from pupae used to set up the experimental colonies #####

survival <- read.table(file.choose(), h=T, sep = "\t") # load table "Survival of workers" as .txt file
survival <- survival %>% mutate(Survival_rate = 1-((Maximum_number_of_workers-Number_of_workers_at_day60)/Maximum_number_of_workers))

wilcox.test(Survival_rate ~ Treatment, data = survival)
