# Supplementary material for: Experimental increase of worker diversity benefits brood production in ants
Source: BMC Ecol Evol. 2021 Aug 30;21:163. doi: 10.1186/s12862-021-01890-x (PMC8404329; doi:10.1186/s12862-021-01890-x)
Supplement: Supplementary file 3 — Additional file 3. All data generated and analyzed in this study. [file 12862_2021_1890_MOESM3_ESM.xlsx]

## Sheet: Title page
Supplementary material
Experimental increase of worker diversity benefits brood production in ants
Marina N. Psalti1, Dustin Gohlke1, Romain Libbrecht1
1Institute of Organismic and Molecular Evolution, Johannes Gutenberg University of Mainz, Germany
This file contains all the data of the study, organised in the following sheets:
Brood production: Data for the monitoring of brood production in low (control) and high (treatment) worker diversity colonies.
Explanation of headers to sheet "Brood production":
Colony: Identification number of the experimental colonies
Source colonies: Source colonies of workers and pupae, from which the pupae were taken to set up of the experimental colonies
Chaperones: Five of the queen's own workers, which were present in the beginning of the setup to help the first pupae eclose
Setup pupae: Pupae added during the setup of the experimental colonies
Setup workers: Workers, that hatched from the setup pupae
Foraging: Data for the foraging experiment.
Worker Size: Body size measurements of all remaining workers from eight control and eight treatment colonies.
Emergence of workers: Day of emergence for each worker emerging from the pupae used to set up the experimental colonies.
Survival of workers: Survival of the workers that emerged from the pupae used to set up the experimental colonies.

## Sheet: Brood production
Colony	Source_colonies	Treatment	Date	Day	Day_of_chaperon_removal	Day_after_chaperon_removal	Number_of_setup_pupae_left	Number_of_setup_workers	Day_all_setup_workers_emerged	Number_of_eggs_before_chaperon_removal	Number_of_eggs_after_chaperon_removal	Number_of_larvae	Number_of_pupae	Day_first_eggs_emerged	Day_first_larvae_emerged	Day_first_pupae_emerged	Day_first_worker_emerged
780	A	Control	2019-11-22	Day_0	4	NA	30	0	24	0	NA	0	0	4	35	52	NA
780	A	Control	2019-11-23	Day_1	4	NA	NA	NA	24	NA	NA	NA	NA	4	35	52	NA
780	A	Control	2019-11-24	Day_2	4	NA	NA	NA	24	NA	NA	NA	NA	4	35	52	NA
780	A	Control	2019-11-25	Day_3	4	NA	25	2	24	0	NA	0	0	4	35	52	NA
780	A	Control	2019-11-26	Day_4	4	0	25	3	24	11	0	0	0	4	35	52	NA
780	A	Control	2019-11-27	Day_5	4	1	25	3	24	NA	0	0	0	4	35	52	NA
780	A	Control	2019-11-28	Day_6	4	2	25	3	24	NA	4	0	0	4	35	52	NA
780	A	Control	2019-11-29	Day_7	4	3	24	4	24	NA	5	0	0	4	35	52	NA
780	A	Control	2019-11-30	Day_8	4	4	NA	NA	24	NA	NA	NA	NA	4	35	52	NA
780	A	Control	2019-12-01	Day_9	4	5	NA	NA	24	NA	NA	NA	NA	4	35	52	NA
780	A	Control	2019-12-02	Day_10	4	6	21	7	24	NA	8	0	0	4	35	52	NA
780	A	Control	2019-12-03	Day_11	4	7	20	8	24	NA	17	0	0	4	35	52	NA
780	A	Control	2019-12-04	Day_12	4	8	18	8	24	NA	17	0	0	4	35	52	NA
780	A	Control	2019-12-05	Day_13	4	9	17	11	24	NA	17	0	0	4	35	52	NA
780	A	Control	2019-12-06	Day_14	4	10	NA	NA	24	NA	NA	NA	NA	4	35	52	NA
780	A	Control	2019-12-07	Day_15	4	11	NA	NA	24	NA	NA	NA	NA	4	35	52	NA
780	A	Control	2019-12-08	Day_16	4	12	NA	NA	24	NA	NA	NA	NA	4	35	52	NA
780	A	Control	2019-12-09	Day_17	4	13	16	13	24	NA	20	0	0	4	35	52	NA
780	A	Control	2019-12-10	Day_18	4	14	11	16	24	NA	20	0	0	4	35	52	NA
780	A	Control	2019-12-11	Day_19	4	15	8	18	24	NA	20	0	0	4	35	52	NA
780	A	Control	2019-12-12	Day_20	4	16	6	21	24	NA	23	0	0	4	35	52	NA
780	A	Control	2019-12-13	Day_21	4	17	5	22	24	NA	28	0	0	4	35	52	NA
780	A	Control	2019-12-14	Day_22	4	18	NA	NA	24	NA	NA	NA	NA	4	35	52	NA
780	A	Control	2019-12-15	Day_23	4	19	NA	NA	24	NA	NA	NA	NA	4	35	52	NA
780	A	Control	2019-12-16	Day_24	4	20	0	25	24	NA	44	0	0	4	35	52	NA
780	A	Control	2019-12-17	Day_25	4	21	0	25	24	NA	53	0	0	4	35	52	NA
780	A	Control	2019-12-18	Day_26	4	22	0	25	24	NA	59	0	0	4	35	52	NA
780	A	Control	2019-12-19	Day_27	4	23	0	25	24	NA	63	0	0	4	35	52	NA
780	A	Control	2019-12-20	Day_28	4	24	0	25	24	NA	64	0	0	4	35	52	NA
780	A	Control	2019-12-21	Day_29	4	25	NA	NA	24	NA	NA	NA	NA	4	35	52	NA
780	A	Control	2019-12-22	Day_30	4	26	NA	NA	24	NA	NA	NA	NA	4	35	52	NA
780	A	Control	2019-12-23	Day_31	4	27	0	25	24	NA	66	0	0	4	35	52	NA
780	A	Control	2019-12-24	Day_32	4	28	NA	NA	24	NA	NA	NA	NA	4	35	52	NA
780	A	Control	2019-12-25	Day_33	4	29	NA	NA	24	NA	NA	NA	NA	4	35	52	NA
780	A	Control	2019-12-26	Day_34	4	30	NA	NA	24	NA	NA	NA	NA	4	35	52	NA
780	A	Control	2019-12-27	Day_35	4	31	0	25	24	NA	73	7	0	4	35	52	NA
780	A	Control	2019-12-28	Day_36	4	32	NA	NA	24	NA	NA	NA	NA	4	35	52	NA
780	A	Control	2019-12-29	Day_37	4	33	NA	NA	24	NA	NA	NA	NA	4	35	52	NA
780	A	Control	2019-12-30	Day_38	4	34	0	25	24	NA	71	8	0	4	35	52	NA
780	A	Control	2019-12-31	Day_39	4	35	NA	NA	24	NA	NA	NA	NA	4	35	52	NA
780	A	Control	2020-01-01	Day_40	4	36	NA	NA	24	NA	NA	NA	NA	4	35	52	NA
780	A	Control	2020-01-02	Day_41	4	37	0	25	24	NA	71	9	0	4	35	52	NA
780	A	Control	2020-01-03	Day_42	4	38	0	25	24	NA	68	10	0	4	35	52	NA
780	A	Control	2020-01-04	Day_43	4	39	NA	NA	24	NA	NA	NA	NA	4	35	52	NA
780	A	Control	2020-01-05	Day_44	4	40	NA	NA	24	NA	NA	NA	NA	4	35	52	NA
780	A	Control	2020-01-06	Day_45	4	41	0	25	24	NA	56	20	0	4	35	52	NA
780	A	Control	2020-01-07	Day_46	4	42	0	25	24	NA	48	23	0	4	35	52	NA
780	A	Control	2020-01-08	Day_47	4	43	0	25	24	NA	46	25	0	4	35	52	NA
780	A	Control	2020-01-09	Day_48	4	44	0	25	24	NA	36	27	0	4	35	52	NA
780	A	Control	2020-01-10	Day_49	4	45	0	25	24	NA	38	28	0	4	35	52	NA
780	A	Control	2020-01-11	Day_50	4	46	NA	NA	24	NA	NA	NA	NA	4	35	52	NA
780	A	Control	2020-01-12	Day_51	4	47	NA	NA	24	NA	NA	NA	NA	4	35	52	NA
780	A	Control	2020-01-13	Day_52	4	48	0	25	24	NA	22	33	1	4	35	52	NA
780	A	Control	2020-01-14	Day_53	4	49	0	25	24	NA	26	37	2	4	35	52	NA
780	A	Control	2020-01-15	Day_54	4	50	0	25	24	NA	26	35	2	4	35	52	NA
780	A	Control	2020-01-16	Day_55	4	51	0	25	24	NA	27	35	2	4	35	52	NA
780	A	Control	2020-01-17	Day_56	4	52	0	25	24	NA	21	35	2	4	35	52	NA
780	A	Control	2020-01-18	Day_57	4	53	NA	NA	24	NA	NA	NA	NA	4	35	52	NA
780	A	Control	2020-01-19	Day_58	4	54	NA	NA	24	NA	NA	NA	NA	4	35	52	NA
780	A	Control	2020-01-20	Day_59	4	55	0	25	24	NA	28	35	2	4	35	52	NA
780	A	Control	2020-01-21	Day_60	4	56	0	25	24	NA	24	36	2	4	35	52	NA
780	A	Control	2020-01-22	Day_61	4	57	0	25	24	NA	29	40	2	4	35	52	NA
780	A	Control	2020-01-23	Day_62	4	58	NA	NA	24	NA	NA	NA	NA	4	35	52	NA
780	A	Control	2020-01-24	Day_63	4	59	0	25	24	NA	27	41	2	4	35	52	NA
780	A	Control	2020-01-25	Day_64	4	60	NA	NA	24	NA	NA	NA	NA	4	35	52	NA
780	A	Control	2020-01-26	Day_65	4	61	NA	NA	24	NA	NA	NA	NA	4	35	52	NA
780	A	Control	2020-01-27	Day_66	4	62	0	25	24	NA	26	40	1	4	35	52	NA
780	A	Control	2020-01-28	Day_67	4	63	0	25	24	NA	30	40	1	4	35	52	NA
780	A	Control	2020-01-29	Day_68	4	64	0	25	24	NA	34	40	1	4	35	52	NA
780	A	Control	2020-01-30	Day_69	4	65	0	25	24	NA	42	45	1	4	35	52	NA
780	A	Control	2020-01-31	Day_70	4	66	0	25	24	NA	39	47	1	4	35	52	NA
336	B	Control	2019-11-22	Day_0	19	NA	30	0	35	0	0	0	0	5	NA	NA	NA
336	B	Control	2019-11-23	Day_1	19	NA	NA	NA	35	NA	NA	NA	NA	5	NA	NA	NA
336	B	Control	2019-11-24	Day_2	19	NA	NA	NA	35	NA	NA	NA	NA	5	NA	NA	NA
336	B	Control	2019-11-25	Day_3	19	NA	30	0	35	0	NA	0	0	5	NA	NA	NA
336	B	Control	2019-11-26	Day_4	19	NA	30	0	35	0	NA	0	0	5	NA	NA	NA
336	B	Control	2019-11-27	Day_5	19	NA	29	0	35	2	NA	0	0	5	NA	NA	NA
336	B	Control	2019-11-28	Day_6	19	NA	29	0	35	4	NA	0	0	5	NA	NA	NA
336	B	Control	2019-11-29	Day_7	19	NA	29	0	35	5	NA	0	0	5	NA	NA	NA
336	B	Control	2019-11-30	Day_8	19	NA	NA	NA	35	NA	NA	NA	NA	5	NA	NA	NA
336	B	Control	2019-12-01	Day_9	19	NA	NA	NA	35	NA	NA	NA	NA	5	NA	NA	NA
336	B	Control	2019-12-02	Day_10	19	NA	28	0	35	16	NA	0	0	5	NA	NA	NA
336	B	Control	2019-12-03	Day_11	19	NA	28	0	35	23	NA	0	0	5	NA	NA	NA
336	B	Control	2019-12-04	Day_12	19	NA	28	0	35	27	NA	0	0	5	NA	NA	NA
336	B	Control	2019-12-05	Day_13	19	NA	28	0	35	31	NA	0	0	5	NA	NA	NA
336	B	Control	2019-12-06	Day_14	19	NA	NA	NA	35	NA	NA	NA	NA	5	NA	NA	NA
336	B	Control	2019-12-07	Day_15	19	NA	NA	NA	35	NA	NA	NA	NA	5	NA	NA	NA
336	B	Control	2019-12-08	Day_16	19	NA	NA	NA	35	NA	NA	NA	NA	5	NA	NA	NA
336	B	Control	2019-12-09	Day_17	19	NA	28	0	35	43	NA	0	0	5	NA	NA	NA
336	B	Control	2019-12-10	Day_18	19	NA	28	1	35	56	NA	0	0	5	NA	NA	NA
336	B	Control	2019-12-11	Day_19	19	0	15	9	35	62	0	0	0	5	NA	NA	NA
336	B	Control	2019-12-12	Day_20	19	1	13	11	35	NA	11	0	0	5	NA	NA	NA
336	B	Control	2019-12-13	Day_21	19	2	13	11	35	NA	14	0	0	5	NA	NA	NA
336	B	Control	2019-12-14	Day_22	19	3	NA	NA	35	NA	NA	NA	NA	5	NA	NA	NA
336	B	Control	2019-12-15	Day_23	19	4	NA	NA	35	NA	NA	NA	NA	5	NA	NA	NA
336	B	Control	2019-12-16	Day_24	19	5	10	11	35	NA	27	0	0	5	NA	NA	NA
336	B	Control	2019-12-17	Day_25	19	6	6	16	35	NA	27	0	0	5	NA	NA	NA
336	B	Control	2019-12-18	Day_26	19	7	4	18	35	NA	37	0	0	5	NA	NA	NA
336	B	Control	2019-12-19	Day_27	19	8	3	18	35	NA	38	0	0	5	NA	NA	NA
336	B	Control	2019-12-20	Day_28	19	9	3	18	35	NA	38	0	0	5	NA	NA	NA
336	B	Control	2019-12-21	Day_29	19	10	NA	NA	35	NA	NA	NA	NA	5	NA	NA	NA
336	B	Control	2019-12-22	Day_30	19	11	NA	NA	35	NA	NA	NA	NA	5	NA	NA	NA
336	B	Control	2019-12-23	Day_31	19	12	2	19	35	NA	42	0	0	5	NA	NA	NA
336	B	Control	2019-12-24	Day_32	19	13	NA	NA	35	NA	NA	NA	NA	5	NA	NA	NA
336	B	Control	2019-12-25	Day_33	19	14	NA	NA	35	NA	NA	NA	NA	5	NA	NA	NA
336	B	Control	2019-12-26	Day_34	19	15	NA	NA	35	NA	NA	NA	NA	5	NA	NA	NA
336	B	Control	2019-12-27	Day_35	19	16	0	19	35	NA	42	0	0	5	NA	NA	NA
336	B	Control	2019-12-28	Day_36	19	17	NA	NA	35	NA	NA	NA	NA	5	NA	NA	NA
336	B	Control	2019-12-29	Day_37	19	18	NA	NA	35	NA	NA	NA	NA	5	NA	NA	NA
336	B	Control	2019-12-30	Day_38	19	19	0	19	35	NA	41	0	0	5	NA	NA	NA
336	B	Control	2019-12-31	Day_39	19	20	NA	NA	35	NA	NA	NA	NA	5	NA	NA	NA
336	B	Control	2020-01-01	Day_40	19	21	NA	NA	35	NA	NA	NA	NA	5	NA	NA	NA
336	B	Control	2020-01-02	Day_41	19	22	0	19	35	NA	42	0	0	5	NA	NA	NA
336	B	Control	2020-01-03	Day_42	19	23	0	19	35	NA	41	0	0	5	NA	NA	NA
336	B	Control	2020-01-04	Day_43	19	24	NA	NA	35	NA	NA	NA	NA	5	NA	NA	NA
336	B	Control	2020-01-05	Day_44	19	25	NA	NA	35	NA	NA	NA	NA	5	NA	NA	NA
336	B	Control	2020-01-06	Day_45	19	26	0	19	35	NA	41	0	0	5	NA	NA	NA
336	B	Control	2020-01-07	Day_46	19	27	0	16	35	NA	41	0	0	5	NA	NA	NA
336	B	Control	2020-01-08	Day_47	19	28	0	16	35	NA	41	0	0	5	NA	NA	NA
336	B	Control	2020-01-09	Day_48	19	29	0	16	35	NA	37	0	0	5	NA	NA	NA
336	B	Control	2020-01-10	Day_49	19	30	0	16	35	NA	37	0	0	5	NA	NA	NA
336	B	Control	2020-01-11	Day_50	19	31	NA	NA	35	NA	NA	NA	NA	5	NA	NA	NA
336	B	Control	2020-01-12	Day_51	19	32	NA	NA	35	NA	NA	NA	NA	5	NA	NA	NA
336	B	Control	2020-01-13	Day_52	19	33	0	16	35	NA	39	0	0	5	NA	NA	NA
336	B	Control	2020-01-14	Day_53	19	34	0	16	35	NA	31	0	0	5	NA	NA	NA
336	B	Control	2020-01-15	Day_54	19	35	0	16	35	NA	31	0	0	5	NA	NA	NA
336	B	Control	2020-01-16	Day_55	19	36	0	16	35	NA	31	0	0	5	NA	NA	NA
336	B	Control	2020-01-17	Day_56	19	37	0	16	35	NA	34	0	0	5	NA	NA	NA
336	B	Control	2020-01-18	Day_57	19	38	NA	NA	35	NA	NA	NA	NA	5	NA	NA	NA
336	B	Control	2020-01-19	Day_58	19	39	NA	NA	35	NA	NA	NA	NA	5	NA	NA	NA
336	B	Control	2020-01-20	Day_59	19	40	0	15	35	NA	28	0	0	5	NA	NA	NA
336	B	Control	2020-01-21	Day_60	19	41	0	15	35	NA	27	0	0	5	NA	NA	NA
336	B	Control	2020-01-22	Day_61	19	42	0	15	35	NA	28	0	0	5	NA	NA	NA
336	B	Control	2020-01-23	Day_62	19	43	NA	NA	35	NA	NA	NA	NA	5	NA	NA	NA
336	B	Control	2020-01-24	Day_63	19	44	0	15	35	NA	26	0	0	5	NA	NA	NA
336	B	Control	2020-01-25	Day_64	19	45	NA	NA	35	NA	NA	NA	NA	5	NA	NA	NA
336	B	Control	2020-01-26	Day_65	19	46	NA	NA	35	NA	NA	NA	NA	5	NA	NA	NA
336	B	Control	2020-01-27	Day_66	19	47	0	14	35	NA	16	0	0	5	NA	NA	NA
336	B	Control	2020-01-28	Day_67	19	48	0	14	35	NA	16	0	0	5	NA	NA	NA
336	B	Control	2020-01-29	Day_68	19	49	0	14	35	NA	15	0	0	5	NA	NA	NA
336	B	Control	2020-01-30	Day_69	19	50	0	14	35	NA	17	0	0	5	NA	NA	NA
336	B	Control	2020-01-31	Day_70	19	51	0	14	35	NA	14	0	0	5	NA	NA	NA
926	C	Control	2019-11-22	Day_0	18	NA	30	0	26	0	0	0	0	6	41	NA	NA
926	C	Control	2019-11-23	Day_1	18	NA	NA	NA	26	NA	NA	NA	NA	6	41	NA	NA
926	C	Control	2019-11-24	Day_2	18	NA	NA	NA	26	NA	NA	NA	NA	6	41	NA	NA
926	C	Control	2019-11-25	Day_3	18	NA	30	0	26	0	NA	0	0	6	41	NA	NA
926	C	Control	2019-11-26	Day_4	18	NA	28	0	26	0	NA	0	0	6	41	NA	NA
926	C	Control	2019-11-27	Day_5	18	NA	27	0	26	0	NA	0	0	6	41	NA	NA
926	C	Control	2019-11-28	Day_6	18	NA	26	0	26	3	NA	0	0	6	41	NA	NA
926	C	Control	2019-11-29	Day_7	18	NA	26	0	26	8	NA	0	0	6	41	NA	NA
926	C	Control	2019-11-30	Day_8	18	NA	NA	NA	26	NA	NA	NA	NA	6	41	NA	NA
926	C	Control	2019-12-01	Day_9	18	NA	NA	NA	26	NA	NA	NA	NA	6	41	NA	NA
926	C	Control	2019-12-02	Day_10	18	NA	24	1	26	18	NA	0	0	6	41	NA	NA
926	C	Control	2019-12-03	Day_11	18	NA	23	1	26	29	NA	0	0	6	41	NA	NA
926	C	Control	2019-12-04	Day_12	18	NA	23	1	26	33	NA	0	0	6	41	NA	NA
926	C	Control	2019-12-05	Day_13	18	NA	23	1	26	41	NA	0	0	6	41	NA	NA
926	C	Control	2019-12-06	Day_14	18	NA	NA	NA	26	NA	NA	NA	NA	6	41	NA	NA
926	C	Control	2019-12-07	Day_15	18	NA	NA	NA	26	NA	NA	NA	NA	6	41	NA	NA
926	C	Control	2019-12-08	Day_16	18	NA	NA	NA	26	NA	NA	NA	NA	6	41	NA	NA
926	C	Control	2019-12-09	Day_17	18	NA	18	2	26	58	NA	0	0	6	41	NA	NA
926	C	Control	2019-12-10	Day_18	18	0	14	4	26	76	0	0	0	6	41	NA	NA
926	C	Control	2019-12-11	Day_19	18	1	12	5	26	NA	8	0	0	6	41	NA	NA
926	C	Control	2019-12-12	Day_20	18	2	11	6	26	NA	11	0	0	6	41	NA	NA
926	C	Control	2019-12-13	Day_21	18	3	9	8	26	NA	22	0	0	6	41	NA	NA
926	C	Control	2019-12-14	Day_22	18	4	NA	NA	26	NA	NA	NA	NA	6	41	NA	NA
926	C	Control	2019-12-15	Day_23	18	5	NA	NA	26	NA	NA	NA	NA	6	41	NA	NA
926	C	Control	2019-12-16	Day_24	18	6	6	12	26	NA	29	0	0	6	41	NA	NA
926	C	Control	2019-12-17	Day_25	18	7	3	14	26	NA	38	0	0	6	41	NA	NA
926	C	Control	2019-12-18	Day_26	18	8	0	14	26	NA	66	0	0	6	41	NA	NA
926	C	Control	2019-12-19	Day_27	18	9	0	14	26	NA	69	0	0	6	41	NA	NA
926	C	Control	2019-12-20	Day_28	18	10	0	14	26	NA	71	0	0	6	41	NA	NA
926	C	Control	2019-12-21	Day_29	18	11	NA	NA	26	NA	NA	NA	NA	6	41	NA	NA
926	C	Control	2019-12-22	Day_30	18	12	NA	NA	26	NA	NA	NA	NA	6	41	NA	NA
926	C	Control	2019-12-23	Day_31	18	13	0	14	26	NA	74	0	0	6	41	NA	NA
926	C	Control	2019-12-24	Day_32	18	14	NA	NA	26	NA	NA	0	0	6	41	NA	NA
926	C	Control	2019-12-25	Day_33	18	15	NA	NA	26	NA	NA	NA	NA	6	41	NA	NA
926	C	Control	2019-12-26	Day_34	18	16	NA	NA	26	NA	NA	NA	NA	6	41	NA	NA
926	C	Control	2019-12-27	Day_35	18	17	0	14	26	NA	74	0	0	6	41	NA	NA
926	C	Control	2019-12-28	Day_36	18	18	NA	NA	26	NA	NA	NA	NA	6	41	NA	NA
926	C	Control	2019-12-29	Day_37	18	19	NA	NA	26	NA	NA	NA	NA	6	41	NA	NA
926	C	Control	2019-12-30	Day_38	18	20	0	14	26	NA	76	0	0	6	41	NA	NA
926	C	Control	2019-12-31	Day_39	18	21	NA	NA	26	NA	NA	NA	NA	6	41	NA	NA
926	C	Control	2020-01-01	Day_40	18	22	NA	NA	26	NA	NA	NA	NA	6	41	NA	NA
926	C	Control	2020-01-02	Day_41	18	23	0	14	26	NA	76	2	0	6	41	NA	NA
926	C	Control	2020-01-03	Day_42	18	24	0	14	26	NA	76	2	0	6	41	NA	NA
926	C	Control	2020-01-04	Day_43	18	25	NA	NA	26	NA	NA	NA	NA	6	41	NA	NA
926	C	Control	2020-01-05	Day_44	18	26	NA	NA	26	NA	NA	NA	NA	6	41	NA	NA
926	C	Control	2020-01-06	Day_45	18	27	0	14	26	NA	84	6	0	6	41	NA	NA
926	C	Control	2020-01-07	Day_46	18	28	0	14	26	NA	78	10	0	6	41	NA	NA
926	C	Control	2020-01-08	Day_47	18	29	0	14	26	NA	83	17	0	6	41	NA	NA
926	C	Control	2020-01-09	Day_48	18	30	0	14	26	NA	80	18	0	6	41	NA	NA
926	C	Control	2020-01-10	Day_49	18	31	0	14	26	NA	76	18	0	6	41	NA	NA
926	C	Control	2020-01-11	Day_50	18	32	NA	NA	26	NA	NA	NA	NA	6	41	NA	NA
926	C	Control	2020-01-12	Day_51	18	33	NA	NA	26	NA	NA	NA	NA	6	41	NA	NA
926	C	Control	2020-01-13	Day_52	18	34	0	13	26	NA	56	29	0	6	41	NA	NA
926	C	Control	2020-01-14	Day_53	18	35	0	12	26	NA	39	49	0	6	41	NA	NA
926	C	Control	2020-01-15	Day_54	18	36	0	12	26	NA	39	49	0	6	41	NA	NA
926	C	Control	2020-01-16	Day_55	18	37	0	12	26	NA	32	48	0	6	41	NA	NA
926	C	Control	2020-01-17	Day_56	18	38	0	12	26	NA	27	53	0	6	41	NA	NA
926	C	Control	2020-01-18	Day_57	18	39	NA	NA	26	NA	NA	NA	NA	6	41	NA	NA
926	C	Control	2020-01-19	Day_58	18	40	NA	NA	26	NA	NA	NA	NA	6	41	NA	NA
926	C	Control	2020-01-20	Day_59	18	41	0	12	26	NA	10	62	0	6	41	NA	NA
926	C	Control	2020-01-21	Day_60	18	42	0	12	26	NA	14	68	0	6	41	NA	NA
926	C	Control	2020-01-22	Day_61	18	43	0	12	26	NA	11	68	0	6	41	NA	NA
926	C	Control	2020-01-23	Day_62	18	44	NA	NA	26	NA	NA	NA	0	6	41	NA	NA
926	C	Control	2020-01-24	Day_63	18	45	0	12	26	NA	14	70	0	6	41	NA	NA
926	C	Control	2020-01-25	Day_64	18	46	NA	NA	26	NA	NA	NA	NA	6	41	NA	NA
926	C	Control	2020-01-26	Day_65	18	47	NA	NA	26	NA	NA	NA	NA	6	41	NA	NA
926	C	Control	2020-01-27	Day_66	18	48	0	12	26	NA	16	67	0	6	41	NA	NA
926	C	Control	2020-01-28	Day_67	18	49	0	12	26	NA	15	69	0	6	41	NA	NA
926	C	Control	2020-01-29	Day_68	18	50	0	12	26	NA	11	77	0	6	41	NA	NA
926	C	Control	2020-01-30	Day_69	18	51	0	12	26	NA	13	77	0	6	41	NA	NA
926	C	Control	2020-01-31	Day_70	18	52	0	12	26	NA	13	72	0	6	41	NA	NA
163	D	Control	2019-11-22	Day_0	19	NA	30	0	31	0	NA	0	0	4	42	NA	NA
163	D	Control	2019-11-23	Day_1	19	NA	NA	NA	31	NA	NA	NA	NA	4	42	NA	NA
163	D	Control	2019-11-24	Day_2	19	NA	NA	NA	31	NA	NA	NA	NA	4	42	NA	NA
163	D	Control	2019-11-25	Day_3	19	NA	30	0	31	0	NA	0	0	4	42	NA	NA
163	D	Control	2019-11-26	Day_4	19	NA	28	0	31	30	NA	0	0	4	42	NA	NA
163	D	Control	2019-11-27	Day_5	19	NA	28	0	31	34	NA	0	0	4	42	NA	NA
163	D	Control	2019-11-28	Day_6	19	NA	26	0	31	34	NA	0	0	4	42	NA	NA
163	D	Control	2019-11-29	Day_7	19	NA	25	0	31	36	NA	0	0	4	42	NA	NA
163	D	Control	2019-11-30	Day_8	19	NA	NA	NA	31	NA	NA	NA	NA	4	42	NA	NA
163	D	Control	2019-12-01	Day_9	19	NA	NA	NA	31	NA	NA	NA	NA	4	42	NA	NA
163	D	Control	2019-12-02	Day_10	19	NA	25	0	31	37	NA	0	0	4	42	NA	NA
163	D	Control	2019-12-03	Day_11	19	NA	25	0	31	45	NA	0	0	4	42	NA	NA
163	D	Control	2019-12-04	Day_12	19	NA	25	0	31	55	NA	0	0	4	42	NA	NA
163	D	Control	2019-12-05	Day_13	19	NA	24	0	31	61	NA	0	0	4	42	NA	NA
163	D	Control	2019-12-06	Day_14	19	NA	NA	NA	31	NA	NA	NA	NA	4	42	NA	NA
163	D	Control	2019-12-07	Day_15	19	NA	NA	NA	31	NA	NA	NA	NA	4	42	NA	NA
163	D	Control	2019-12-08	Day_16	19	NA	NA	NA	31	NA	NA	NA	NA	4	42	NA	NA
163	D	Control	2019-12-09	Day_17	19	NA	23	0	31	65	NA	0	0	4	42	NA	NA
163	D	Control	2019-12-10	Day_18	19	NA	19	2	31	67	NA	0	0	4	42	NA	NA
163	D	Control	2019-12-11	Day_19	19	0	13	5	31	68	0	0	0	4	42	NA	NA
163	D	Control	2019-12-12	Day_20	19	1	13	6	31	NA	5	0	0	4	42	NA	NA
163	D	Control	2019-12-13	Day_21	19	2	13	6	31	NA	13	0	0	4	42	NA	NA
163	D	Control	2019-12-14	Day_22	19	3	NA	NA	31	NA	NA	NA	NA	4	42	NA	NA
163	D	Control	2019-12-15	Day_23	19	4	NA	NA	31	NA	NA	NA	NA	4	42	NA	NA
163	D	Control	2019-12-16	Day_24	19	5	4	12	31	NA	22	0	0	4	42	NA	NA
163	D	Control	2019-12-17	Day_25	19	6	4	13	31	NA	28	0	0	4	42	NA	NA
163	D	Control	2019-12-18	Day_26	19	7	2	14	31	NA	45	0	0	4	42	NA	NA
163	D	Control	2019-12-19	Day_27	19	8	1	15	31	NA	45	0	0	4	42	NA	NA
163	D	Control	2019-12-20	Day_28	19	9	1	15	31	NA	45	0	0	4	42	NA	NA
163	D	Control	2019-12-21	Day_29	19	10	NA	NA	31	NA	NA	NA	NA	4	42	NA	NA
163	D	Control	2019-12-22	Day_30	19	11	NA	NA	31	NA	NA	NA	NA	4	42	NA	NA
163	D	Control	2019-12-23	Day_31	19	12	0	15	31	NA	48	0	0	4	42	NA	NA
163	D	Control	2019-12-24	Day_32	19	13	NA	NA	31	NA	NA	NA	NA	4	42	NA	NA
163	D	Control	2019-12-25	Day_33	19	14	NA	NA	31	NA	NA	NA	NA	4	42	NA	NA
163	D	Control	2019-12-26	Day_34	19	15	NA	NA	31	NA	NA	NA	NA	4	42	NA	NA
163	D	Control	2019-12-27	Day_35	19	16	0	15	31	NA	58	0	0	4	42	NA	NA
163	D	Control	2019-12-28	Day_36	19	17	NA	NA	31	NA	NA	NA	NA	4	42	NA	NA
163	D	Control	2019-12-29	Day_37	19	18	NA	NA	31	NA	NA	NA	NA	4	42	NA	NA
163	D	Control	2019-12-30	Day_38	19	19	0	15	31	NA	77	0	0	4	42	NA	NA
163	D	Control	2019-12-31	Day_39	19	20	NA	NA	31	NA	NA	NA	NA	4	42	NA	NA
163	D	Control	2020-01-01	Day_40	19	21	NA	NA	31	NA	NA	NA	NA	4	42	NA	NA
163	D	Control	2020-01-02	Day_41	19	22	0	15	31	NA	80	0	0	4	42	NA	NA
163	D	Control	2020-01-03	Day_42	19	23	0	15	31	NA	75	5	0	4	42	NA	NA
163	D	Control	2020-01-04	Day_43	19	24	NA	NA	31	NA	NA	NA	NA	4	42	NA	NA
163	D	Control	2020-01-05	Day_44	19	25	NA	NA	31	NA	NA	NA	NA	4	42	NA	NA
163	D	Control	2020-01-06	Day_45	19	26	0	15	31	NA	74	8	0	4	42	NA	NA
163	D	Control	2020-01-07	Day_46	19	27	0	15	31	NA	78	10	0	4	42	NA	NA
163	D	Control	2020-01-08	Day_47	19	28	0	15	31	NA	74	10	0	4	42	NA	NA
163	D	Control	2020-01-09	Day_48	19	29	0	15	31	NA	74	10	0	4	42	NA	NA
163	D	Control	2020-01-10	Day_49	19	30	0	15	31	NA	74	10	0	4	42	NA	NA
163	D	Control	2020-01-11	Day_50	19	31	NA	NA	31	NA	NA	NA	NA	4	42	NA	NA
163	D	Control	2020-01-12	Day_51	19	32	NA	NA	31	NA	NA	NA	NA	4	42	NA	NA
163	D	Control	2020-01-13	Day_52	19	33	0	15	31	NA	38	22	0	4	42	NA	NA
163	D	Control	2020-01-14	Day_53	19	34	0	15	31	NA	25	27	0	4	42	NA	NA
163	D	Control	2020-01-15	Day_54	19	35	0	15	31	NA	20	29	0	4	42	NA	NA
163	D	Control	2020-01-16	Day_55	19	36	0	15	31	NA	12	32	0	4	42	NA	NA
163	D	Control	2020-01-17	Day_56	19	37	0	15	31	NA	11	32	0	4	42	NA	NA
163	D	Control	2020-01-18	Day_57	19	38	NA	NA	31	NA	NA	NA	NA	4	42	NA	NA
163	D	Control	2020-01-19	Day_58	19	39	NA	NA	31	NA	NA	NA	NA	4	42	NA	NA
163	D	Control	2020-01-20	Day_59	19	40	0	15	31	NA	8	39	0	4	42	NA	NA
163	D	Control	2020-01-21	Day_60	19	41	0	15	31	NA	10	42	0	4	42	NA	NA
163	D	Control	2020-01-22	Day_61	19	42	0	15	31	NA	10	42	0	4	42	NA	NA
163	D	Control	2020-01-23	Day_62	19	43	NA	NA	31	NA	NA	NA	NA	4	42	NA	NA
163	D	Control	2020-01-24	Day_63	19	44	0	15	31	NA	10	42	0	4	42	NA	NA
163	D	Control	2020-01-25	Day_64	19	45	NA	NA	31	NA	NA	NA	NA	4	42	NA	NA
163	D	Control	2020-01-26	Day_65	19	46	NA	NA	31	NA	NA	NA	NA	4	42	NA	NA
163	D	Control	2020-01-27	Day_66	19	47	0	15	31	NA	1	43	0	4	42	NA	NA
163	D	Control	2020-01-28	Day_67	19	48	0	15	31	NA	4	43	0	4	42	NA	NA
163	D	Control	2020-01-29	Day_68	19	49	0	15	31	NA	13	45	0	4	42	NA	NA
163	D	Control	2020-01-30	Day_69	19	50	0	15	31	NA	8	46	0	4	42	NA	NA
163	D	Control	2020-01-31	Day_70	19	51	0	15	31	NA	6	51	0	4	42	NA	NA
385	E	Control	2019-11-25	Day_0	14	NA	30	0	65	0	0	0	0	14	65	NA	NA
385	E	Control	2019-11-26	Day_1	14	NA	29	0	65	6	NA	0	0	14	65	NA	NA
385	E	Control	2019-11-27	Day_2	14	NA	29	0	65	11	NA	0	0	14	65	NA	NA
385	E	Control	2019-11-28	Day_3	14	NA	29	0	65	11	NA	0	0	14	65	NA	NA
385	E	Control	2019-11-29	Day_4	14	NA	29	0	65	16	NA	0	0	14	65	NA	NA
385	E	Control	2019-11-30	Day_5	14	NA	NA	NA	65	NA	NA	NA	NA	14	65	NA	NA
385	E	Control	2019-12-01	Day_6	14	NA	NA	NA	65	NA	NA	NA	NA	14	65	NA	NA
385	E	Control	2019-12-02	Day_7	14	NA	29	0	65	35	NA	0	0	14	65	NA	NA
385	E	Control	2019-12-03	Day_8	14	NA	29	0	65	41	NA	0	0	14	65	NA	NA
385	E	Control	2019-12-04	Day_9	14	NA	28	1	65	41	NA	0	0	14	65	NA	NA
385	E	Control	2019-12-05	Day_10	14	NA	27	1	65	41	NA	0	0	14	65	NA	NA
385	E	Control	2019-12-06	Day_11	14	NA	NA	NA	65	NA	NA	NA	NA	14	65	NA	NA
385	E	Control	2019-12-07	Day_12	14	NA	NA	NA	65	NA	NA	NA	NA	14	65	NA	NA
385	E	Control	2019-12-08	Day_13	14	NA	NA	NA	65	NA	NA	NA	NA	14	65	NA	NA
385	E	Control	2019-12-09	Day_14	14	0	25	3	65	42	0	0	0	14	65	NA	NA
385	E	Control	2019-12-10	Day_15	14	1	25	3	65	NA	22	0	0	14	65	NA	NA
385	E	Control	2019-12-11	Day_16	14	2	25	3	65	NA	37	0	0	14	65	NA	NA
385	E	Control	2019-12-12	Day_17	14	3	25	3	65	NA	39	0	0	14	65	NA	NA
385	E	Control	2019-12-13	Day_18	14	4	25	3	65	NA	39	0	0	14	65	NA	NA
385	E	Control	2019-12-14	Day_19	14	5	NA	NA	65	NA	NA	NA	NA	14	65	NA	NA
385	E	Control	2019-12-15	Day_20	14	6	NA	NA	65	NA	NA	NA	NA	14	65	NA	NA
385	E	Control	2019-12-16	Day_21	14	7	19	9	65	NA	48	0	0	14	65	NA	NA
385	E	Control	2019-12-17	Day_22	14	8	19	9	65	NA	52	0	0	14	65	NA	NA
385	E	Control	2019-12-18	Day_23	14	9	16	12	65	NA	60	0	0	14	65	NA	NA
385	E	Control	2019-12-19	Day_24	14	10	10	18	65	NA	64	0	0	14	65	NA	NA
385	E	Control	2019-12-20	Day_25	14	11	9	19	65	NA	69	0	0	14	65	NA	NA
385	E	Control	2019-12-21	Day_26	14	12	NA	NA	65	NA	NA	NA	NA	14	65	NA	NA
385	E	Control	2019-12-22	Day_27	14	13	NA	NA	65	NA	NA	NA	NA	14	65	NA	NA
385	E	Control	2019-12-23	Day_28	14	14	1	26	65	NA	79	0	0	14	65	NA	NA
385	E	Control	2019-12-24	Day_29	14	15	NA	NA	65	NA	NA	NA	NA	14	65	NA	NA
385	E	Control	2019-12-25	Day_30	14	16	NA	NA	65	NA	NA	NA	NA	14	65	NA	NA
385	E	Control	2019-12-26	Day_31	14	17	NA	NA	65	NA	NA	NA	NA	14	65	NA	NA
385	E	Control	2019-12-27	Day_32	14	18	1	26	65	NA	89	9	0	14	65	NA	NA
385	E	Control	2019-12-28	Day_33	14	19	NA	NA	65	NA	NA	NA	NA	14	65	NA	NA
385	E	Control	2019-12-29	Day_34	14	20	NA	NA	65	NA	NA	NA	NA	14	65	NA	NA
385	E	Control	2019-12-30	Day_35	14	21	1	26	65	NA	92	10	0	14	65	NA	NA
385	E	Control	2019-12-31	Day_36	14	22	NA	NA	65	NA	NA	NA	NA	14	65	NA	NA
385	E	Control	2020-01-01	Day_37	14	23	NA	NA	65	NA	NA	NA	NA	14	65	NA	NA
385	E	Control	2020-01-02	Day_38	14	24	1	26	65	NA	89	11	0	14	65	NA	NA
385	E	Control	2020-01-03	Day_39	14	25	1	26	65	NA	87	12	0	14	65	NA	NA
385	E	Control	2020-01-04	Day_40	14	26	NA	NA	65	NA	NA	NA	NA	14	65	NA	NA
385	E	Control	2020-01-05	Day_41	14	27	NA	NA	65	NA	NA	NA	NA	14	65	NA	NA
385	E	Control	2020-01-06	Day_42	14	28	1	26	65	NA	61	26	0	14	65	NA	NA
385	E	Control	2020-01-07	Day_43	14	29	1	26	65	NA	58	29	0	14	65	NA	NA
385	E	Control	2020-01-08	Day_44	14	30	1	26	65	NA	48	32	0	14	65	NA	NA
385	E	Control	2020-01-09	Day_45	14	31	1	26	65	NA	39	37	0	14	65	NA	NA
385	E	Control	2020-01-10	Day_46	14	32	1	26	65	NA	36	39	0	14	65	NA	NA
385	E	Control	2020-01-11	Day_47	14	33	NA	NA	65	NA	NA	NA	NA	14	65	NA	NA
385	E	Control	2020-01-12	Day_48	14	34	NA	NA	65	NA	NA	NA	NA	14	65	NA	NA
385	E	Control	2020-01-13	Day_49	14	35	1	26	65	NA	22	46	0	14	65	NA	NA
385	E	Control	2020-01-14	Day_50	14	36	1	26	65	NA	20	45	0	14	65	NA	NA
385	E	Control	2020-01-15	Day_51	14	37	1	26	65	NA	22	51	0	14	65	NA	NA
385	E	Control	2020-01-16	Day_52	14	38	1	26	65	NA	20	51	0	14	65	NA	NA
385	E	Control	2020-01-17	Day_53	14	39	1	26	65	NA	17	51	0	14	65	NA	NA
385	E	Control	2020-01-18	Day_54	14	40	NA	NA	65	NA	NA	NA	NA	14	65	NA	NA
385	E	Control	2020-01-19	Day_55	14	41	NA	NA	65	NA	NA	NA	NA	14	65	NA	NA
385	E	Control	2020-01-20	Day_56	14	42	1	26	65	NA	4	59	0	14	65	NA	NA
385	E	Control	2020-01-21	Day_57	14	43	1	26	65	NA	6	56	0	14	65	NA	NA
385	E	Control	2020-01-22	Day_58	14	44	1	26	65	NA	6	56	0	14	65	NA	NA
385	E	Control	2020-01-23	Day_59	14	45	NA	NA	65	NA	NA	NA	NA	14	65	NA	NA
385	E	Control	2020-01-24	Day_60	14	46	1	26	65	NA	9	60	0	14	65	NA	NA
385	E	Control	2020-01-25	Day_61	14	47	NA	NA	65	NA	NA	NA	NA	14	65	NA	NA
385	E	Control	2020-01-26	Day_62	14	48	NA	NA	65	NA	NA	NA	NA	14	65	NA	NA
385	E	Control	2020-01-27	Day_63	14	49	1	26	65	NA	20	59	0	14	65	NA	NA
385	E	Control	2020-01-28	Day_64	14	50	1	26	65	NA	21	59	0	14	65	NA	NA
385	E	Control	2020-01-29	Day_65	14	51	0	27	65	NA	23	59	0	14	65	NA	NA
385	E	Control	2020-01-30	Day_66	14	52	0	27	65	NA	21	65	0	14	65	NA	NA
385	E	Control	2020-01-31	Day_67	14	53	0	27	65	NA	18	66	0	14	65	NA	NA
385	E	Control	2020-02-01	Day_68	14	54	NA	NA	65	NA	NA	NA	NA	14	65	NA	NA
385	E	Control	2020-02-02	Day_69	14	55	NA	NA	65	NA	NA	NA	NA	14	65	NA	NA
385	E	Control	2020-02-03	Day_70	14	56	0	27	65	NA	16	61	0	14	65	NA	NA
518	F	Control	2019-11-25	Day_0	23	NA	30	0	35	0	NA	0	0	3	49	NA	NA
518	F	Control	2019-11-26	Day_1	23	NA	30	0	35	0	NA	0	0	3	49	NA	NA
518	F	Control	2019-11-27	Day_2	23	NA	30	0	35	0	NA	0	0	3	49	NA	NA
518	F	Control	2019-11-28	Day_3	23	NA	29	0	35	1	NA	0	0	3	49	NA	NA
518	F	Control	2019-11-29	Day_4	23	NA	24	0	35	1	NA	0	0	3	49	NA	NA
518	F	Control	2019-11-30	Day_5	23	NA	NA	NA	35	NA	NA	NA	NA	3	49	NA	NA
518	F	Control	2019-12-01	Day_6	23	NA	NA	NA	35	NA	NA	NA	NA	3	49	NA	NA
518	F	Control	2019-12-02	Day_7	23	NA	19	0	35	1	NA	0	0	3	49	NA	NA
518	F	Control	2019-12-03	Day_8	23	NA	18	0	35	12	NA	0	0	3	49	NA	NA
518	F	Control	2019-12-04	Day_9	23	NA	15	0	35	21	NA	0	0	3	49	NA	NA
518	F	Control	2019-12-05	Day_10	23	NA	14	0	35	29	NA	0	0	3	49	NA	NA
518	F	Control	2019-12-06	Day_11	23	NA	NA	NA	35	NA	NA	NA	NA	3	49	NA	NA
518	F	Control	2019-12-07	Day_12	23	NA	NA	NA	35	NA	NA	NA	NA	3	49	NA	NA
518	F	Control	2019-12-08	Day_13	23	NA	NA	NA	35	NA	NA	NA	NA	3	49	NA	NA
518	F	Control	2019-12-09	Day_14	23	NA	14	0	35	35	NA	0	0	3	49	NA	NA
518	F	Control	2019-12-10	Day_15	23	NA	14	0	35	55	NA	0	0	3	49	NA	NA
518	F	Control	2019-12-11	Day_16	23	NA	13	0	35	56	NA	0	0	3	49	NA	NA
518	F	Control	2019-12-12	Day_17	23	NA	13	0	35	76	NA	0	0	3	49	NA	NA
518	F	Control	2019-12-13	Day_18	23	NA	11	0	35	82	NA	0	0	3	49	NA	NA
518	F	Control	2019-12-14	Day_19	23	NA	NA	NA	35	NA	NA	NA	NA	3	49	NA	NA
518	F	Control	2019-12-15	Day_20	23	NA	NA	NA	35	NA	NA	NA	NA	3	49	NA	NA
518	F	Control	2019-12-16	Day_21	23	NA	11	1	35	85	NA	0	0	3	49	NA	NA
518	F	Control	2019-12-17	Day_22	23	NA	10	1	35	86	NA	0	0	3	49	NA	NA
518	F	Control	2019-12-18	Day_23	23	0	7	3	35	89	0	0	0	3	49	NA	NA
518	F	Control	2019-12-19	Day_24	23	1	7	4	35	NA	11	0	0	3	49	NA	NA
518	F	Control	2019-12-20	Day_25	23	2	7	6	35	NA	18	0	0	3	49	NA	NA
518	F	Control	2019-12-21	Day_26	23	3	NA	NA	35	NA	NA	NA	NA	3	49	NA	NA
518	F	Control	2019-12-22	Day_27	23	4	NA	NA	35	NA	NA	NA	NA	3	49	NA	NA
518	F	Control	2019-12-23	Day_28	23	5	1	16	35	NA	39	0	0	3	49	NA	NA
518	F	Control	2019-12-24	Day_29	23	6	NA	NA	35	NA	NA	NA	NA	3	49	NA	NA
518	F	Control	2019-12-25	Day_30	23	7	NA	NA	35	NA	NA	NA	NA	3	49	NA	NA
518	F	Control	2019-12-26	Day_31	23	8	NA	NA	35	NA	NA	NA	NA	3	49	NA	NA
518	F	Control	2019-12-27	Day_32	23	9	1	16	35	NA	56	0	0	3	49	NA	NA
518	F	Control	2019-12-28	Day_33	23	10	NA	NA	35	NA	NA	NA	NA	3	49	NA	NA
518	F	Control	2019-12-29	Day_34	23	11	NA	NA	35	NA	NA	NA	NA	3	49	NA	NA
518	F	Control	2019-12-30	Day_35	23	12	0	16	35	NA	79	0	0	3	49	NA	NA
518	F	Control	2019-12-31	Day_36	23	13	NA	NA	35	NA	NA	NA	NA	3	49	NA	NA
518	F	Control	2020-01-01	Day_37	23	14	NA	NA	35	NA	NA	NA	NA	3	49	NA	NA
518	F	Control	2020-01-02	Day_38	23	15	0	16	35	NA	83	0	0	3	49	NA	NA
518	F	Control	2020-01-03	Day_39	23	16	0	16	35	NA	83	0	0	3	49	NA	NA
518	F	Control	2020-01-04	Day_40	23	17	NA	NA	35	NA	NA	NA	NA	3	49	NA	NA
518	F	Control	2020-01-05	Day_41	23	18	NA	NA	35	NA	NA	NA	NA	3	49	NA	NA
518	F	Control	2020-01-06	Day_42	23	19	0	16	35	NA	85	0	0	3	49	NA	NA
518	F	Control	2020-01-07	Day_43	23	20	0	16	35	NA	85	0	0	3	49	NA	NA
518	F	Control	2020-01-08	Day_44	23	21	0	16	35	NA	85	0	0	3	49	NA	NA
518	F	Control	2020-01-09	Day_45	23	22	0	16	35	NA	85	0	0	3	49	NA	NA
518	F	Control	2020-01-10	Day_46	23	23	0	16	35	NA	90	0	0	3	49	NA	NA
518	F	Control	2020-01-11	Day_47	23	24	NA	NA	35	NA	NA	NA	0	3	49	NA	NA
518	F	Control	2020-01-12	Day_48	23	25	NA	NA	35	NA	NA	NA	0	3	49	NA	NA
518	F	Control	2020-01-13	Day_49	23	26	0	16	35	NA	67	7	0	3	49	NA	NA
518	F	Control	2020-01-14	Day_50	23	27	0	16	35	NA	59	18	0	3	49	NA	NA
518	F	Control	2020-01-15	Day_51	23	28	0	16	35	NA	58	19	0	3	49	NA	NA
518	F	Control	2020-01-16	Day_52	23	29	0	16	35	NA	56	20	0	3	49	NA	NA
518	F	Control	2020-01-17	Day_53	23	30	0	16	35	NA	57	20	0	3	49	NA	NA
518	F	Control	2020-01-18	Day_54	23	31	NA	NA	35	NA	NA	NA	0	3	49	NA	NA
518	F	Control	2020-01-19	Day_55	23	32	NA	NA	35	NA	NA	NA	0	3	49	NA	NA
518	F	Control	2020-01-20	Day_56	23	33	0	16	35	NA	44	37	0	3	49	NA	NA
518	F	Control	2020-01-21	Day_57	23	34	0	16	35	NA	49	40	0	3	49	NA	NA
518	F	Control	2020-01-22	Day_58	23	35	0	16	35	NA	34	49	0	3	49	NA	NA
518	F	Control	2020-01-23	Day_59	23	36	NA	NA	35	NA	NA	NA	NA	3	49	NA	NA
518	F	Control	2020-01-24	Day_60	23	37	0	16	35	NA	28	45	0	3	49	NA	NA
518	F	Control	2020-01-25	Day_61	23	38	NA	NA	35	NA	NA	NA	NA	3	49	NA	NA
518	F	Control	2020-01-26	Day_62	23	39	NA	NA	35	NA	NA	NA	NA	3	49	NA	NA
518	F	Control	2020-01-27	Day_63	23	40	0	16	35	NA	36	49	0	3	49	NA	NA
518	F	Control	2020-01-28	Day_64	23	41	0	16	35	NA	32	50	0	3	49	NA	NA
518	F	Control	2020-01-29	Day_65	23	42	0	16	35	NA	29	51	0	3	49	NA	NA
518	F	Control	2020-01-30	Day_66	23	43	0	16	35	NA	24	54	0	3	49	NA	NA
518	F	Control	2020-01-31	Day_67	23	44	0	16	35	NA	19	53	0	3	49	NA	NA
518	F	Control	2020-02-01	Day_68	23	45	NA	NA	35	NA	NA	NA	NA	3	49	NA	NA
518	F	Control	2020-02-02	Day_69	23	46	NA	NA	35	NA	NA	NA	NA	3	49	NA	NA
518	F	Control	2020-02-03	Day_70	23	47	0	16	35	NA	41	53	0	3	49	NA	NA
666	G	Control	2019-11-25	Day_0	23	NA	30	0	32	0	NA	0	0	3	43	57	81
666	G	Control	2019-11-26	Day_1	23	NA	30	0	32	0	NA	0	0	3	43	57	81
666	G	Control	2019-11-27	Day_2	23	NA	30	0	32	0	NA	0	0	3	43	57	81
666	G	Control	2019-11-28	Day_3	23	NA	30	0	32	9	NA	0	0	3	43	57	81
666	G	Control	2019-11-29	Day_4	23	NA	30	0	32	7	NA	0	0	3	43	57	81
666	G	Control	2019-11-30	Day_5	23	NA	NA	NA	32	NA	NA	NA	NA	3	43	57	81
666	G	Control	2019-12-01	Day_6	23	NA	NA	NA	32	NA	NA	NA	NA	3	43	57	81
666	G	Control	2019-12-02	Day_7	23	NA	29	0	32	10	NA	0	0	3	43	57	81
666	G	Control	2019-12-03	Day_8	23	NA	29	0	32	13	NA	0	0	3	43	57	81
666	G	Control	2019-12-04	Day_9	23	NA	29	0	32	30	NA	0	0	3	43	57	81
666	G	Control	2019-12-05	Day_10	23	NA	29	0	32	34	NA	0	0	3	43	57	81
666	G	Control	2019-12-06	Day_11	23	NA	NA	NA	32	NA	NA	NA	NA	3	43	57	81
666	G	Control	2019-12-07	Day_12	23	NA	NA	NA	32	NA	NA	NA	NA	3	43	57	81
666	G	Control	2019-12-08	Day_13	23	NA	NA	NA	32	NA	NA	NA	NA	3	43	57	81
666	G	Control	2019-12-09	Day_14	23	NA	29	0	32	36	NA	0	0	3	43	57	81
666	G	Control	2019-12-10	Day_15	23	NA	29	0	32	36	NA	0	0	3	43	57	81
666	G	Control	2019-12-11	Day_16	23	NA	28	0	32	55	NA	0	0	3	43	57	81
666	G	Control	2019-12-12	Day_17	23	NA	27	0	32	57	NA	0	0	3	43	57	81
666	G	Control	2019-12-13	Day_18	23	NA	26	0	32	57	NA	0	0	3	43	57	81
666	G	Control	2019-12-14	Day_19	23	NA	NA	NA	32	NA	NA	NA	NA	3	43	57	81
666	G	Control	2019-12-15	Day_20	23	NA	NA	NA	32	NA	NA	NA	NA	3	43	57	81
666	G	Control	2019-12-16	Day_21	23	NA	25	2	32	57	NA	0	0	3	43	57	81
666	G	Control	2019-12-17	Day_22	23	NA	22	2	32	57	NA	0	0	3	43	57	81
666	G	Control	2019-12-18	Day_23	23	0	20	3	32	54	0	0	0	3	43	57	81
666	G	Control	2019-12-19	Day_24	23	1	15	4	32	NA	13	0	0	3	43	57	81
666	G	Control	2019-12-20	Day_25	23	2	14	5	32	NA	16	0	0	3	43	57	81
666	G	Control	2019-12-21	Day_26	23	3	NA	NA	32	NA	NA	NA	NA	3	43	57	81
666	G	Control	2019-12-22	Day_27	23	4	NA	NA	32	NA	NA	NA	NA	3	43	57	81
666	G	Control	2019-12-23	Day_28	23	5	9	14	32	NA	24	0	0	3	43	57	81
666	G	Control	2019-12-24	Day_29	23	6	NA	NA	32	NA	NA	NA	NA	3	43	57	81
666	G	Control	2019-12-25	Day_30	23	7	NA	NA	32	NA	NA	NA	NA	3	43	57	81
666	G	Control	2019-12-26	Day_31	23	8	NA	NA	32	NA	NA	NA	NA	3	43	57	81
666	G	Control	2019-12-27	Day_32	23	9	0	23	32	NA	62	0	0	3	43	57	81
666	G	Control	2019-12-28	Day_33	23	10	NA	NA	32	NA	NA	NA	NA	3	43	57	81
666	G	Control	2019-12-29	Day_34	23	11	NA	NA	32	NA	NA	NA	NA	3	43	57	81
666	G	Control	2019-12-30	Day_35	23	12	0	23	32	NA	78	0	0	3	43	57	81
666	G	Control	2019-12-31	Day_36	23	13	NA	NA	32	NA	NA	NA	NA	3	43	57	81
666	G	Control	2020-01-01	Day_37	23	14	NA	NA	32	NA	NA	NA	NA	3	43	57	81
666	G	Control	2020-01-02	Day_38	23	15	0	23	32	NA	81	0	0	3	43	57	81
666	G	Control	2020-01-03	Day_39	23	16	0	23	32	NA	81	0	0	3	43	57	81
666	G	Control	2020-01-04	Day_40	23	17	NA	NA	32	NA	NA	NA	NA	3	43	57	81
666	G	Control	2020-01-05	Day_41	23	18	NA	NA	32	NA	NA	NA	NA	3	43	57	81
666	G	Control	2020-01-06	Day_42	23	19	0	23	32	NA	81	0	0	3	43	57	81
666	G	Control	2020-01-07	Day_43	23	20	0	23	32	NA	80	1	0	3	43	57	81
666	G	Control	2020-01-08	Day_44	23	21	0	23	32	NA	80	1	0	3	43	57	81
666	G	Control	2020-01-09	Day_45	23	22	0	23	32	NA	80	1	0	3	43	57	81
666	G	Control	2020-01-10	Day_46	23	23	0	23	32	NA	80	1	0	3	43	57	81
666	G	Control	2020-01-11	Day_47	23	24	NA	NA	32	NA	NA	NA	NA	3	43	57	81
666	G	Control	2020-01-12	Day_48	23	25	NA	NA	32	NA	NA	NA	NA	3	43	57	81
666	G	Control	2020-01-13	Day_49	23	26	0	23	32	NA	74	1	0	3	43	57	81
666	G	Control	2020-01-14	Day_50	23	27	0	23	32	NA	69	4	0	3	43	57	81
666	G	Control	2020-01-15	Day_51	23	28	0	23	32	NA	72	4	0	3	43	57	81
666	G	Control	2020-01-16	Day_52	23	29	0	23	32	NA	56	7	0	3	43	57	81
666	G	Control	2020-01-17	Day_53	23	30	0	23	32	NA	52	9	0	3	43	57	81
666	G	Control	2020-01-18	Day_54	23	31	NA	NA	32	NA	NA	NA	NA	3	43	57	81
666	G	Control	2020-01-19	Day_55	23	32	NA	NA	32	NA	NA	NA	NA	3	43	57	81
666	G	Control	2020-01-20	Day_56	23	33	0	23	32	NA	17	39	0	3	43	57	81
666	G	Control	2020-01-21	Day_57	23	34	0	23	32	NA	14	46	1	3	43	57	81
666	G	Control	2020-01-22	Day_58	23	35	0	23	32	NA	11	46	1	3	43	57	81
666	G	Control	2020-01-23	Day_59	23	36	NA	NA	32	NA	NA	NA	NA	3	43	57	81
666	G	Control	2020-01-24	Day_60	23	37	0	23	32	NA	11	46	1	3	43	57	81
666	G	Control	2020-01-25	Day_61	23	38	NA	NA	32	NA	NA	NA	NA	3	43	57	81
666	G	Control	2020-01-26	Day_62	23	39	NA	NA	32	NA	NA	NA	NA	3	43	57	81
666	G	Control	2020-01-27	Day_63	23	40	0	23	32	NA	14	48	1	3	43	57	81
666	G	Control	2020-01-28	Day_64	23	41	0	23	32	NA	14	48	1	3	43	57	81
666	G	Control	2020-01-29	Day_65	23	42	0	23	32	NA	13	49	1	3	43	57	81
666	G	Control	2020-01-30	Day_66	23	43	0	23	32	NA	14	49	1	3	43	57	81
666	G	Control	2020-01-31	Day_67	23	44	0	23	32	NA	18	56	1	3	43	57	81
666	G	Control	2020-02-01	Day_68	23	45	NA	NA	32	NA	NA	NA	NA	3	43	57	81
666	G	Control	2020-02-02	Day_69	23	46	NA	NA	32	NA	NA	NA	NA	3	43	57	81
666	G	Control	2020-02-03	Day_70	23	47	0	23	32	NA	16	56	1	3	43	57	81
681	H	Control	2019-11-26	Day_0	20	NA	30	0	27	0	NA	0	0	1	17	50	66
681	H	Control	2019-11-27	Day_1	20	NA	30	0	27	7	NA	0	0	1	17	50	66
681	H	Control	2019-11-28	Day_2	20	NA	30	0	27	19	NA	0	0	1	17	50	66
681	H	Control	2019-11-29	Day_3	20	NA	30	0	27	23	NA	0	0	1	17	50	66
681	H	Control	2019-11-30	Day_4	20	NA	NA	NA	27	NA	NA	NA	NA	1	17	50	66
681	H	Control	2019-12-01	Day_5	20	NA	NA	NA	27	NA	NA	NA	NA	1	17	50	66
681	H	Control	2019-12-02	Day_6	20	NA	28	0	27	31	NA	0	0	1	17	50	66
681	H	Control	2019-12-03	Day_7	20	NA	28	0	27	35	NA	0	0	1	17	50	66
681	H	Control	2019-12-04	Day_8	20	NA	28	0	27	44	NA	0	0	1	17	50	66
681	H	Control	2019-12-05	Day_9	20	NA	28	0	27	42	NA	0	0	1	17	50	66
681	H	Control	2019-12-06	Day_10	20	NA	28	NA	27	NA	NA	0	0	1	17	50	66
681	H	Control	2019-12-07	Day_11	20	NA	28	NA	27	NA	NA	0	0	1	17	50	66
681	H	Control	2019-12-08	Day_12	20	NA	28	NA	27	NA	NA	0	0	1	17	50	66
681	H	Control	2019-12-09	Day_13	20	NA	28	0	27	38	NA	0	0	1	17	50	66
681	H	Control	2019-12-10	Day_14	20	NA	28	0	27	49	NA	0	0	1	17	50	66
681	H	Control	2019-12-11	Day_15	20	NA	28	0	27	49	NA	0	0	1	17	50	66
681	H	Control	2019-12-12	Day_16	20	NA	29	0	27	56	NA	0	0	1	17	50	66
681	H	Control	2019-12-13	Day_17	20	NA	24	0	27	56	NA	2	0	1	17	50	66
681	H	Control	2019-12-14	Day_18	20	NA	NA	NA	27	NA	NA	NA	NA	1	17	50	66
681	H	Control	2019-12-15	Day_19	20	NA	NA	NA	27	NA	NA	NA	NA	1	17	50	66
681	H	Control	2019-12-16	Day_20	20	0	19	3	27	72	0	0	0	1	17	50	66
681	H	Control	2019-12-17	Day_21	20	1	15	7	27	NA	10	0	0	1	17	50	66
681	H	Control	2019-12-18	Day_22	20	2	13	9	27	NA	18	0	0	1	17	50	66
681	H	Control	2019-12-19	Day_23	20	3	8	13	27	NA	30	0	0	1	17	50	66
681	H	Control	2019-12-20	Day_24	20	4	7	14	27	NA	34	0	0	1	17	50	66
681	H	Control	2019-12-21	Day_25	20	5	NA	NA	27	NA	NA	NA	NA	1	17	50	66
681	H	Control	2019-12-22	Day_26	20	6	NA	NA	27	NA	NA	NA	NA	1	17	50	66
681	H	Control	2019-12-23	Day_27	20	7	1	21	27	NA	53	3	0	1	17	50	66
681	H	Control	2019-12-24	Day_28	20	8	NA	NA	27	NA	NA	NA	NA	1	17	50	66
681	H	Control	2019-12-25	Day_29	20	9	NA	NA	27	NA	NA	NA	NA	1	17	50	66
681	H	Control	2019-12-26	Day_30	20	10	NA	NA	27	NA	NA	NA	NA	1	17	50	66
681	H	Control	2019-12-27	Day_31	20	11	0	21	27	NA	54	4	0	1	17	50	66
681	H	Control	2019-12-28	Day_32	20	12	NA	NA	27	NA	NA	NA	NA	1	17	50	66
681	H	Control	2019-12-29	Day_33	20	13	NA	NA	27	NA	NA	NA	NA	1	17	50	66
681	H	Control	2019-12-30	Day_34	20	14	0	21	27	NA	57	4	0	1	17	50	66
681	H	Control	2019-12-31	Day_35	20	15	NA	NA	27	NA	NA	NA	NA	1	17	50	66
681	H	Control	2020-01-01	Day_36	20	16	NA	NA	27	NA	NA	NA	NA	1	17	50	66
681	H	Control	2020-01-02	Day_37	20	17	0	21	27	NA	62	4	0	1	17	50	66
681	H	Control	2020-01-03	Day_38	20	18	0	21	27	NA	62	4	0	1	17	50	66
681	H	Control	2020-01-04	Day_39	20	19	NA	NA	27	NA	NA	NA	NA	1	17	50	66
681	H	Control	2020-01-05	Day_40	20	20	NA	NA	27	NA	NA	NA	NA	1	17	50	66
681	H	Control	2020-01-06	Day_41	20	21	0	21	27	NA	62	4	0	1	17	50	66
681	H	Control	2020-01-07	Day_42	20	22	0	21	27	NA	62	4	0	1	17	50	66
681	H	Control	2020-01-08	Day_43	20	23	0	21	27	NA	62	4	0	1	17	50	66
681	H	Control	2020-01-09	Day_44	20	24	0	21	27	NA	59	4	0	1	17	50	66
681	H	Control	2020-01-10	Day_45	20	25	0	21	27	NA	52	4	0	1	17	50	66
681	H	Control	2020-01-11	Day_46	20	26	NA	NA	27	NA	NA	NA	NA	1	17	50	66
681	H	Control	2020-01-12	Day_47	20	27	NA	NA	27	NA	NA	NA	NA	1	17	50	66
681	H	Control	2020-01-13	Day_48	20	28	0	21	27	NA	39	21	0	1	17	50	66
681	H	Control	2020-01-14	Day_49	20	29	0	21	27	NA	31	21	0	1	17	50	66
681	H	Control	2020-01-15	Day_50	20	30	0	21	27	NA	26	22	1	1	17	50	66
681	H	Control	2020-01-16	Day_51	20	31	0	21	27	NA	16	25	1	1	17	50	66
681	H	Control	2020-01-17	Day_52	20	32	0	21	27	NA	16	25	1	1	17	50	66
681	H	Control	2020-01-18	Day_53	20	33	NA	NA	27	NA	NA	NA	NA	1	17	50	66
681	H	Control	2020-01-19	Day_54	20	34	NA	NA	27	NA	NA	NA	NA	1	17	50	66
681	H	Control	2020-01-20	Day_55	20	35	0	21	27	NA	16	29	1	1	17	50	66
681	H	Control	2020-01-21	Day_56	20	36	0	21	27	NA	11	32	1	1	17	50	66
681	H	Control	2020-01-22	Day_57	20	37	0	21	27	NA	10	33	1	1	17	50	66
681	H	Control	2020-01-23	Day_58	20	38	NA	NA	27	NA	NA	NA	NA	1	17	50	66
681	H	Control	2020-01-24	Day_59	20	39	0	21	27	NA	12	34	1	1	17	50	66
681	H	Control	2020-01-25	Day_60	20	40	NA	NA	27	NA	NA	NA	NA	1	17	50	66
681	H	Control	2020-01-26	Day_61	20	41	NA	NA	27	NA	NA	NA	NA	1	17	50	66
681	H	Control	2020-01-27	Day_62	20	42	0	21	27	NA	23	34	1	1	17	50	66
681	H	Control	2020-01-28	Day_63	20	43	0	21	27	NA	24	35	1	1	17	50	66
681	H	Control	2020-01-29	Day_64	20	44	0	21	27	NA	25	37	1	1	17	50	66
681	H	Control	2020-01-30	Day_65	20	45	0	21	27	NA	24	34	1	1	17	50	66
681	H	Control	2020-01-31	Day_66	20	46	0	21	27	NA	19	33	0	1	17	50	66
681	H	Control	2020-02-01	Day_67	20	47	NA	NA	27	NA	NA	NA	NA	1	17	50	66
681	H	Control	2020-02-02	Day_68	20	48	NA	NA	27	NA	NA	NA	NA	1	17	50	66
681	H	Control	2020-02-03	Day_69	20	49	NA	NA	27	NA	NA	NA	NA	1	17	50	66
681	H	Control	2020-02-04	Day_70	20	50	NA	NA	27	NA	NA	NA	NA	1	17	50	66
166	A	Control	2019-12-30	Day_0	7	NA	30	0	28	0	NA	0	0	4	30	42	NA
166	A	Control	2019-12-31	Day_1	7	NA	NA	NA	28	NA	NA	NA	NA	4	30	42	NA
166	A	Control	2020-01-01	Day_2	7	NA	NA	NA	28	NA	NA	NA	NA	4	30	42	NA
166	A	Control	2020-01-02	Day_3	7	NA	30	0	28	0	NA	0	0	4	30	42	NA
166	A	Control	2020-01-03	Day_4	7	NA	28	1	28	1	NA	0	0	4	30	42	NA
166	A	Control	2020-01-04	Day_5	7	NA	NA	NA	28	NA	NA	NA	NA	4	30	42	NA
166	A	Control	2020-01-05	Day_6	7	NA	NA	NA	28	NA	NA	NA	NA	4	30	42	NA
166	A	Control	2020-01-06	Day_7	7	0	21	4	28	6	0	0	0	4	30	42	NA
166	A	Control	2020-01-07	Day_8	7	1	17	5	28	NA	15	0	0	4	30	42	NA
166	A	Control	2020-01-08	Day_9	7	2	16	6	28	NA	21	0	0	4	30	42	NA
166	A	Control	2020-01-09	Day_10	7	3	15	5	28	NA	24	0	0	4	30	42	NA
166	A	Control	2020-01-10	Day_11	7	4	14	6	28	NA	26	0	0	4	30	42	NA
166	A	Control	2020-01-11	Day_12	7	5	NA	NA	28	NA	NA	NA	NA	4	30	42	NA
166	A	Control	2020-01-12	Day_13	7	6	NA	NA	28	NA	NA	NA	NA	4	30	42	NA
166	A	Control	2020-01-13	Day_14	7	7	10	10	28	NA	37	0	0	4	30	42	NA
166	A	Control	2020-01-14	Day_15	7	8	9	11	28	NA	37	0	0	4	30	42	NA
166	A	Control	2020-01-15	Day_16	7	9	9	11	28	NA	39	0	0	4	30	42	NA
166	A	Control	2020-01-16	Day_17	7	10	9	11	28	NA	42	0	0	4	30	42	NA
166	A	Control	2020-01-17	Day_18	7	11	9	11	28	NA	48	0	0	4	30	42	NA
166	A	Control	2020-01-18	Day_19	7	12	NA	NA	28	NA	NA	NA	NA	4	30	42	NA
166	A	Control	2020-01-19	Day_20	7	13	NA	NA	28	NA	NA	NA	NA	4	30	42	NA
166	A	Control	2020-01-20	Day_21	7	14	4	15	28	NA	53	0	0	4	30	42	NA
166	A	Control	2020-01-21	Day_22	7	15	4	15	28	NA	56	0	0	4	30	42	NA
166	A	Control	2020-01-22	Day_23	7	16	3	16	28	NA	59	0	0	4	30	42	NA
166	A	Control	2020-01-23	Day_24	7	17	NA	NA	28	NA	NA	NA	NA	4	30	42	NA
166	A	Control	2020-01-24	Day_25	7	18	1	15	28	NA	68	0	0	4	30	42	NA
166	A	Control	2020-01-25	Day_26	7	19	NA	NA	28	NA	NA	NA	NA	4	30	42	NA
166	A	Control	2020-01-26	Day_27	7	20	NA	NA	28	NA	NA	NA	NA	4	30	42	NA
166	A	Control	2020-01-27	Day_28	7	21	0	16	28	NA	79	0	0	4	30	42	NA
166	A	Control	2020-01-28	Day_29	7	22	0	16	28	NA	82	0	0	4	30	42	NA
166	A	Control	2020-01-29	Day_30	7	23	0	16	28	NA	81	1	0	4	30	42	NA
166	A	Control	2020-01-30	Day_31	7	24	0	16	28	NA	78	4	0	4	30	42	NA
166	A	Control	2020-01-31	Day_32	7	25	0	16	28	NA	78	4	0	4	30	42	NA
166	A	Control	2020-02-01	Day_33	7	26	NA	NA	28	NA	NA	NA	NA	4	30	42	NA
166	A	Control	2020-02-02	Day_34	7	27	NA	NA	28	NA	NA	NA	NA	4	30	42	NA
166	A	Control	2020-02-03	Day_35	7	28	0	16	28	NA	68	16	0	4	30	42	NA
166	A	Control	2020-02-04	Day_36	7	29	0	16	28	NA	65	16	0	4	30	42	NA
166	A	Control	2020-02-05	Day_37	7	30	0	16	28	NA	64	17	0	4	30	42	NA
166	A	Control	2020-02-06	Day_38	7	31	0	16	28	NA	59	19	0	4	30	42	NA
166	A	Control	2020-02-07	Day_39	7	32	0	16	28	NA	54	20	0	4	30	42	NA
166	A	Control	2020-02-08	Day_40	7	33	NA	NA	28	NA	NA	NA	NA	4	30	42	NA
166	A	Control	2020-02-09	Day_41	7	34	NA	NA	28	NA	NA	NA	NA	4	30	42	NA
166	A	Control	2020-02-10	Day_42	7	35	0	16	28	NA	33	24	3	4	30	42	NA
166	A	Control	2020-02-11	Day_43	7	36	0	16	28	NA	30	27	3	4	30	42	NA
166	A	Control	2020-02-12	Day_44	7	37	0	16	28	NA	28	36	3	4	30	42	NA
166	A	Control	2020-02-13	Day_45	7	38	0	16	28	NA	26	38	3	4	30	42	NA
166	A	Control	2020-02-14	Day_46	7	39	0	16	28	NA	19	42	4	4	30	42	NA
166	A	Control	2020-02-15	Day_47	7	40	NA	NA	28	NA	NA	NA	NA	4	30	42	NA
166	A	Control	2020-02-16	Day_48	7	41	NA	NA	28	NA	NA	NA	NA	4	30	42	NA
166	A	Control	2020-02-17	Day_49	7	42	0	16	28	NA	13	45	6	4	30	42	NA
166	A	Control	2020-02-18	Day_50	7	43	0	16	28	NA	13	46	7	4	30	42	NA
166	A	Control	2020-02-19	Day_51	7	44	0	16	28	NA	12	43	10	4	30	42	NA
166	A	Control	2020-02-20	Day_52	7	45	0	15	28	NA	10	43	10	4	30	42	NA
166	A	Control	2020-02-21	Day_53	7	46	0	15	28	NA	10	42	9	4	30	42	NA
166	A	Control	2020-02-22	Day_54	7	47	NA	NA	28	NA	NA	NA	NA	4	30	42	NA
166	A	Control	2020-02-23	Day_55	7	48	NA	NA	28	NA	NA	NA	NA	4	30	42	NA
166	A	Control	2020-02-24	Day_56	7	49	0	15	28	NA	10	42	9	4	30	42	NA
166	A	Control	2020-02-25	Day_57	7	50	0	15	28	NA	12	41	9	4	30	42	NA
166	A	Control	2020-02-26	Day_58	7	51	0	14	28	NA	13	41	9	4	30	42	NA
166	A	Control	2020-02-27	Day_59	7	52	0	14	28	NA	18	45	9	4	30	42	NA
166	A	Control	2020-02-28	Day_60	7	53	0	14	28	NA	20	48	9	4	30	42	NA
166	A	Control	2020-02-29	Day_61	7	54	NA	NA	28	NA	NA	NA	NA	4	30	42	NA
166	A	Control	2020-03-01	Day_62	7	55	NA	NA	28	NA	NA	NA	NA	4	30	42	NA
166	A	Control	2020-03-02	Day_63	7	56	0	14	28	NA	26	58	9	4	30	42	NA
166	A	Control	2020-03-03	Day_64	7	57	0	14	28	NA	24	59	9	4	30	42	NA
166	A	Control	2020-03-04	Day_65	7	58	0	15	28	NA	25	57	8	4	30	42	NA
166	A	Control	2020-03-05	Day_66	7	59	NA	NA	28	NA	NA	NA	NA	4	30	42	NA
166	A	Control	2020-03-06	Day_67	7	60	NA	NA	28	NA	NA	NA	NA	4	30	42	NA
166	A	Control	2020-03-07	Day_68	7	61	NA	NA	28	NA	NA	NA	NA	4	30	42	NA
166	A	Control	2020-03-08	Day_69	7	62	NA	NA	28	NA	NA	NA	NA	4	30	42	NA
166	A	Control	2020-03-09	Day_70	7	63	NA	NA	28	NA	NA	NA	NA	4	30	42	NA
781	B	Control	2019-11-26	Day_0	13	NA	30	0	34	0	NA	0	0	1	34	56	78
781	B	Control	2019-11-27	Day_1	13	NA	30	0	34	4	NA	0	0	1	34	56	78
781	B	Control	2019-11-28	Day_2	13	NA	30	0	34	7	NA	0	0	1	34	56	78
781	B	Control	2019-11-29	Day_3	13	NA	29	0	34	7	NA	0	0	1	34	56	78
781	B	Control	2019-11-30	Day_4	13	NA	NA	NA	34	NA	NA	NA	NA	1	34	56	78
781	B	Control	2019-12-01	Day_5	13	NA	NA	NA	34	NA	NA	NA	NA	1	34	56	78
781	B	Control	2019-12-02	Day_6	13	NA	27	0	34	27	NA	0	0	1	34	56	78
781	B	Control	2019-12-03	Day_7	13	NA	27	0	34	28	NA	0	0	1	34	56	78
781	B	Control	2019-12-04	Day_8	13	NA	26	0	34	32	NA	0	0	1	34	56	78
781	B	Control	2019-12-05	Day_9	13	NA	26	0	34	36	NA	0	0	1	34	56	78
781	B	Control	2019-12-06	Day_10	13	NA	NA	NA	34	NA	NA	NA	NA	1	34	56	78
781	B	Control	2019-12-07	Day_11	13	NA	NA	NA	34	NA	NA	NA	NA	1	34	56	78
781	B	Control	2019-12-08	Day_12	13	NA	NA	NA	34	NA	NA	NA	NA	1	34	56	78
781	B	Control	2019-12-09	Day_13	13	0	12	14	34	49	0	0	0	1	34	56	78
781	B	Control	2019-12-10	Day_14	13	1	10	16	34	NA	8	0	0	1	34	56	78
781	B	Control	2019-12-11	Day_15	13	2	10	16	34	NA	13	0	0	1	34	56	78
781	B	Control	2019-12-12	Day_16	13	3	10	16	34	NA	17	0	0	1	34	56	78
781	B	Control	2019-12-13	Day_17	13	4	10	16	34	NA	20	0	0	1	34	56	78
781	B	Control	2019-12-14	Day_18	13	5	NA	NA	34	NA	NA	NA	NA	1	34	56	78
781	B	Control	2019-12-15	Day_19	13	6	NA	NA	34	NA	NA	NA	NA	1	34	56	78
781	B	Control	2019-12-16	Day_20	13	7	4	23	34	NA	41	0	0	1	34	56	78
781	B	Control	2019-12-17	Day_21	13	8	2	24	34	NA	46	0	0	1	34	56	78
781	B	Control	2019-12-18	Day_22	13	9	2	24	34	NA	48	0	0	1	34	56	78
781	B	Control	2019-12-19	Day_23	13	10	2	24	34	NA	48	0	0	1	34	56	78
781	B	Control	2019-12-20	Day_24	13	11	2	24	34	NA	54	0	0	1	34	56	78
781	B	Control	2019-12-21	Day_25	13	12	NA	NA	34	NA	NA	NA	NA	1	34	56	78
781	B	Control	2019-12-22	Day_26	13	13	NA	NA	34	NA	NA	NA	NA	1	34	56	78
781	B	Control	2019-12-23	Day_27	13	14	1	25	34	NA	66	0	0	1	34	56	78
781	B	Control	2019-12-24	Day_28	13	15	NA	NA	34	NA	NA	NA	NA	1	34	56	78
781	B	Control	2019-12-25	Day_29	13	16	NA	NA	34	NA	NA	NA	NA	1	34	56	78
781	B	Control	2019-12-26	Day_30	13	17	NA	NA	34	NA	NA	NA	NA	1	34	56	78
781	B	Control	2019-12-27	Day_31	13	18	1	25	34	NA	82	0	0	1	34	56	78
781	B	Control	2019-12-28	Day_32	13	19	NA	NA	34	NA	NA	NA	NA	1	34	56	78
781	B	Control	2019-12-29	Day_33	13	20	NA	NA	34	NA	NA	NA	NA	1	34	56	78
781	B	Control	2019-12-30	Day_34	13	21	0	24	34	NA	96	1	0	1	34	56	78
781	B	Control	2019-12-31	Day_35	13	22	NA	NA	34	NA	NA	NA	NA	1	34	56	78
781	B	Control	2020-01-01	Day_36	13	23	NA	NA	34	NA	NA	NA	NA	1	34	56	78
781	B	Control	2020-01-02	Day_37	13	24	0	24	34	NA	96	1	0	1	34	56	78
781	B	Control	2020-01-03	Day_38	13	25	0	24	34	NA	94	3	0	1	34	56	78
781	B	Control	2020-01-04	Day_39	13	26	NA	NA	34	NA	NA	NA	NA	1	34	56	78
781	B	Control	2020-01-05	Day_40	13	27	NA	NA	34	NA	NA	NA	NA	1	34	56	78
781	B	Control	2020-01-06	Day_41	13	28	0	23	34	NA	79	11	0	1	34	56	78
781	B	Control	2020-01-07	Day_42	13	29	0	23	34	NA	79	11	0	1	34	56	78
781	B	Control	2020-01-08	Day_43	13	30	0	23	34	NA	67	15	0	1	34	56	78
781	B	Control	2020-01-09	Day_44	13	31	0	23	34	NA	64	15	0	1	34	56	78
781	B	Control	2020-01-10	Day_45	13	32	0	23	34	NA	46	15	0	1	34	56	78
781	B	Control	2020-01-11	Day_46	13	33	NA	NA	34	NA	NA	NA	NA	1	34	56	78
781	B	Control	2020-01-12	Day_47	13	34	NA	NA	34	NA	NA	NA	NA	1	34	56	78
781	B	Control	2020-01-13	Day_48	13	35	0	23	34	NA	41	33	0	1	34	56	78
781	B	Control	2020-01-14	Day_49	13	36	0	23	34	NA	31	34	0	1	34	56	78
781	B	Control	2020-01-15	Day_50	13	37	0	23	34	NA	29	35	0	1	34	56	78
781	B	Control	2020-01-16	Day_51	13	38	0	23	34	NA	27	35	0	1	34	56	78
781	B	Control	2020-01-17	Day_52	13	39	0	23	34	NA	27	35	0	1	34	56	78
781	B	Control	2020-01-18	Day_53	13	40	NA	NA	34	NA	NA	NA	NA	1	34	56	78
781	B	Control	2020-01-19	Day_54	13	41	NA	NA	34	NA	NA	NA	NA	1	34	56	78
781	B	Control	2020-01-20	Day_55	13	42	0	23	34	NA	31	35	0	1	34	56	78
781	B	Control	2020-01-21	Day_56	13	43	0	23	34	NA	38	39	1	1	34	56	78
781	B	Control	2020-01-22	Day_57	13	44	0	23	34	NA	30	43	1	1	34	56	78
781	B	Control	2020-01-23	Day_58	13	45	NA	NA	34	NA	NA	NA	NA	1	34	56	78
781	B	Control	2020-01-24	Day_59	13	46	0	23	34	NA	49	43	1	1	34	56	78
781	B	Control	2020-01-25	Day_60	13	47	NA	NA	34	NA	NA	NA	NA	1	34	56	78
781	B	Control	2020-01-26	Day_61	13	48	NA	NA	34	NA	NA	NA	NA	1	34	56	78
781	B	Control	2020-01-27	Day_62	13	49	0	23	34	NA	44	40	1	1	34	56	78
781	B	Control	2020-01-28	Day_63	13	50	0	23	34	NA	44	40	1	1	34	56	78
781	B	Control	2020-01-29	Day_64	13	51	0	22	34	NA	44	40	1	1	34	56	78
781	B	Control	2020-01-30	Day_65	13	52	0	22	34	NA	38	36	1	1	34	56	78
781	B	Control	2020-01-31	Day_66	13	53	0	22	34	NA	13	43	1	1	34	56	78
781	B	Control	2020-02-01	Day_67	13	54	NA	NA	34	NA	NA	NA	NA	1	34	56	78
781	B	Control	2020-02-02	Day_68	13	55	NA	NA	34	NA	NA	NA	NA	1	34	56	78
781	B	Control	2020-02-03	Day_69	13	56	0	22	34	NA	47	38	1	1	34	56	78
781	B	Control	2020-02-04	Day_70	13	57	0	22	34	NA	45	44	1	1	34	56	78
33	C	Control	2019-11-26	Day_0	17	NA	30	0	31	0	NA	0	0	2	43	NA	NA
33	C	Control	2019-11-27	Day_1	17	NA	30	0	31	0	NA	0	0	2	43	NA	NA
33	C	Control	2019-11-28	Day_2	17	NA	30	0	31	7	NA	0	0	2	43	NA	NA
33	C	Control	2019-11-29	Day_3	17	NA	29	0	31	13	NA	0	0	2	43	NA	NA
33	C	Control	2019-11-30	Day_4	17	NA	NA	NA	31	NA	NA	NA	NA	2	43	NA	NA
33	C	Control	2019-12-01	Day_5	17	NA	NA	NA	31	NA	NA	NA	NA	2	43	NA	NA
33	C	Control	2019-12-02	Day_6	17	NA	26	0	31	26	NA	0	0	2	43	NA	NA
33	C	Control	2019-12-03	Day_7	17	NA	26	0	31	26	NA	0	0	2	43	NA	NA
33	C	Control	2019-12-04	Day_8	17	NA	26	0	31	36	NA	0	0	2	43	NA	NA
33	C	Control	2019-12-05	Day_9	17	NA	26	0	31	36	NA	0	0	2	43	NA	NA
33	C	Control	2019-12-06	Day_10	17	NA	NA	NA	31	NA	NA	NA	NA	2	43	NA	NA
33	C	Control	2019-12-07	Day_11	17	NA	NA	NA	31	NA	NA	NA	NA	2	43	NA	NA
33	C	Control	2019-12-08	Day_12	17	NA	NA	NA	31	NA	NA	NA	NA	2	43	NA	NA
33	C	Control	2019-12-09	Day_13	17	NA	23	0	31	54	NA	0	0	2	43	NA	NA
33	C	Control	2019-12-10	Day_14	17	NA	21	0	31	61	NA	0	0	2	43	NA	NA
33	C	Control	2019-12-11	Day_15	17	NA	20	1	31	68	NA	0	0	2	43	NA	NA
33	C	Control	2019-12-12	Day_16	17	NA	20	1	31	72	NA	0	0	2	43	NA	NA
33	C	Control	2019-12-13	Day_17	17	0	18	3	31	74	0	0	0	2	43	NA	NA
33	C	Control	2019-12-14	Day_18	17	1	NA	NA	31	NA	NA	NA	NA	2	43	NA	NA
33	C	Control	2019-12-15	Day_19	17	2	NA	NA	31	NA	NA	NA	NA	2	43	NA	NA
33	C	Control	2019-12-16	Day_20	17	3	17	4	31	NA	13	0	0	2	43	NA	NA
33	C	Control	2019-12-17	Day_21	17	4	15	5	31	NA	24	0	0	2	43	NA	NA
33	C	Control	2019-12-18	Day_22	17	5	9	8	31	NA	27	0	0	2	43	NA	NA
33	C	Control	2019-12-19	Day_23	17	6	7	9	31	NA	32	0	0	2	43	NA	NA
33	C	Control	2019-12-20	Day_24	17	7	7	9	31	NA	33	0	0	2	43	NA	NA
33	C	Control	2019-12-21	Day_25	17	8	NA	NA	31	NA	NA	NA	NA	2	43	NA	NA
33	C	Control	2019-12-22	Day_26	17	9	NA	NA	31	NA	NA	NA	NA	2	43	NA	NA
33	C	Control	2019-12-23	Day_27	17	10	4	11	31	NA	49	0	0	2	43	NA	NA
33	C	Control	2019-12-24	Day_28	17	11	NA	NA	31	NA	NA	NA	NA	2	43	NA	NA
33	C	Control	2019-12-25	Day_29	17	12	NA	NA	31	NA	NA	NA	NA	2	43	NA	NA
33	C	Control	2019-12-26	Day_30	17	13	NA	NA	31	NA	NA	NA	NA	2	43	NA	NA
33	C	Control	2019-12-27	Day_31	17	14	0	10	31	NA	56	0	0	2	43	NA	NA
33	C	Control	2019-12-28	Day_32	17	15	NA	NA	31	NA	NA	NA	NA	2	43	NA	NA
33	C	Control	2019-12-29	Day_33	17	16	NA	NA	31	NA	NA	NA	NA	2	43	NA	NA
33	C	Control	2019-12-30	Day_34	17	17	0	10	31	NA	74	0	0	2	43	NA	NA
33	C	Control	2019-12-31	Day_35	17	18	NA	NA	31	NA	NA	NA	NA	2	43	NA	NA
33	C	Control	2020-01-01	Day_36	17	19	NA	NA	31	NA	NA	NA	NA	2	43	NA	NA
33	C	Control	2020-01-02	Day_37	17	20	0	10	31	NA	82	0	0	2	43	NA	NA
33	C	Control	2020-01-03	Day_38	17	21	0	10	31	NA	84	0	0	2	43	NA	NA
33	C	Control	2020-01-04	Day_39	17	22	NA	NA	31	NA	NA	NA	NA	2	43	NA	NA
33	C	Control	2020-01-05	Day_40	17	23	NA	NA	31	NA	NA	NA	NA	2	43	NA	NA
33	C	Control	2020-01-06	Day_41	17	24	0	10	31	NA	86	0	0	2	43	NA	NA
33	C	Control	2020-01-07	Day_42	17	25	0	10	31	NA	88	0	0	2	43	NA	NA
33	C	Control	2020-01-08	Day_43	17	26	0	10	31	NA	92	5	0	2	43	NA	NA
33	C	Control	2020-01-09	Day_44	17	27	0	10	31	NA	92	5	0	2	43	NA	NA
33	C	Control	2020-01-10	Day_45	17	28	0	10	31	NA	88	5	0	2	43	NA	NA
33	C	Control	2020-01-11	Day_46	17	29	NA	NA	31	NA	NA	NA	NA	2	43	NA	NA
33	C	Control	2020-01-12	Day_47	17	30	NA	NA	31	NA	NA	NA	NA	2	43	NA	NA
33	C	Control	2020-01-13	Day_48	17	31	0	10	31	NA	53	25	0	2	43	NA	NA
33	C	Control	2020-01-14	Day_49	17	32	0	10	31	NA	53	35	0	2	43	NA	NA
33	C	Control	2020-01-15	Day_50	17	33	0	10	31	NA	51	37	0	2	43	NA	NA
33	C	Control	2020-01-16	Day_51	17	34	0	10	31	NA	28	46	0	2	43	NA	NA
33	C	Control	2020-01-17	Day_52	17	35	0	10	31	NA	28	46	0	2	43	NA	NA
33	C	Control	2020-01-18	Day_53	17	36	NA	NA	31	NA	NA	NA	NA	2	43	NA	NA
33	C	Control	2020-01-19	Day_54	17	37	NA	NA	31	NA	NA	NA	NA	2	43	NA	NA
33	C	Control	2020-01-20	Day_55	17	38	0	10	31	NA	16	53	0	2	43	NA	NA
33	C	Control	2020-01-21	Day_56	17	39	0	10	31	NA	14	57	0	2	43	NA	NA
33	C	Control	2020-01-22	Day_57	17	40	0	10	31	NA	16	57	0	2	43	NA	NA
33	C	Control	2020-01-23	Day_58	17	41	NA	NA	31	NA	NA	NA	NA	2	43	NA	NA
33	C	Control	2020-01-24	Day_59	17	42	0	10	31	NA	14	65	0	2	43	NA	NA
33	C	Control	2020-01-25	Day_60	17	43	NA	NA	31	NA	NA	NA	NA	2	43	NA	NA
33	C	Control	2020-01-26	Day_61	17	44	NA	NA	31	NA	NA	NA	NA	2	43	NA	NA
33	C	Control	2020-01-27	Day_62	17	45	0	10	31	NA	11	70	0	2	43	NA	NA
33	C	Control	2020-01-28	Day_63	17	46	0	10	31	NA	10	70	0	2	43	NA	NA
33	C	Control	2020-01-29	Day_64	17	47	0	10	31	NA	8	68	0	2	43	NA	NA
33	C	Control	2020-01-30	Day_65	17	48	0	10	31	NA	8	64	0	2	43	NA	NA
33	C	Control	2020-01-31	Day_66	17	49	0	10	31	NA	8	70	0	2	43	NA	NA
33	C	Control	2020-02-01	Day_67	17	50	NA	NA	31	NA	NA	NA	NA	2	43	NA	NA
33	C	Control	2020-02-02	Day_68	17	51	NA	NA	31	NA	NA	NA	NA	2	43	NA	NA
33	C	Control	2020-02-03	Day_69	17	52	0	10	31	NA	5	70	0	2	43	NA	NA
33	C	Control	2020-02-04	Day_70	17	53	0	10	31	NA	5	72	0	2	43	NA	NA
671	D	Control	2019-12-02	Day_0	3	NA	30	0	25	0	NA	0	0	1	28	NA	NA
671	D	Control	2019-12-03	Day_1	3	NA	29	1	25	0	NA	0	0	1	28	NA	NA
671	D	Control	2019-12-04	Day_2	3	NA	27	1	25	2	NA	0	0	1	28	NA	NA
671	D	Control	2019-12-05	Day_3	3	0	27	3	25	3	0	0	0	1	28	NA	NA
671	D	Control	2019-12-06	Day_4	3	1	NA	NA	25	NA	NA	NA	NA	1	28	NA	NA
671	D	Control	2019-12-07	Day_5	3	2	NA	NA	25	NA	NA	NA	NA	1	28	NA	NA
671	D	Control	2019-12-08	Day_6	3	3	NA	NA	25	NA	NA	NA	NA	1	28	NA	NA
671	D	Control	2019-12-09	Day_7	3	4	22	7	25	NA	15	0	0	1	28	NA	NA
671	D	Control	2019-12-10	Day_8	3	5	17	10	25	NA	20	0	0	1	28	NA	NA
671	D	Control	2019-12-11	Day_9	3	6	11	12	25	NA	22	0	0	1	28	NA	NA
671	D	Control	2019-12-12	Day_10	3	7	10	13	25	NA	23	0	0	1	28	NA	NA
671	D	Control	2019-12-13	Day_11	3	8	8	14	25	NA	25	0	0	1	28	NA	NA
671	D	Control	2019-12-14	Day_12	3	9	NA	NA	25	NA	NA	NA	NA	1	28	NA	NA
671	D	Control	2019-12-15	Day_13	3	10	NA	NA	25	NA	NA	NA	NA	1	28	NA	NA
671	D	Control	2019-12-16	Day_14	3	11	4	17	25	NA	33	0	0	1	28	NA	NA
671	D	Control	2019-12-17	Day_15	3	12	5	16	25	NA	39	0	0	1	28	NA	NA
671	D	Control	2019-12-18	Day_16	3	13	5	16	25	NA	42	0	0	1	28	NA	NA
671	D	Control	2019-12-19	Day_17	3	14	5	16	25	NA	42	0	0	1	28	NA	NA
671	D	Control	2019-12-20	Day_18	3	15	5	16	25	NA	48	0	0	1	28	NA	NA
671	D	Control	2019-12-21	Day_19	3	16	NA	NA	25	NA	NA	NA	NA	1	28	NA	NA
671	D	Control	2019-12-22	Day_20	3	17	NA	NA	25	NA	NA	NA	NA	1	28	NA	NA
671	D	Control	2019-12-23	Day_21	3	18	1	19	25	NA	68	0	0	1	28	NA	NA
671	D	Control	2019-12-24	Day_22	3	19	NA	NA	25	NA	NA	NA	NA	1	28	NA	NA
671	D	Control	2019-12-25	Day_23	3	20	NA	NA	25	NA	NA	NA	NA	1	28	NA	NA
671	D	Control	2019-12-26	Day_24	3	21	NA	NA	25	NA	NA	NA	NA	1	28	NA	NA
671	D	Control	2019-12-27	Day_25	3	22	0	19	25	NA	70	0	0	1	28	NA	NA
671	D	Control	2019-12-28	Day_26	3	23	NA	NA	25	NA	NA	NA	NA	1	28	NA	NA
671	D	Control	2019-12-29	Day_27	3	24	NA	NA	25	NA	NA	NA	NA	1	28	NA	NA
671	D	Control	2019-12-30	Day_28	3	25	0	19	25	NA	64	1	0	1	28	NA	NA
671	D	Control	2019-12-31	Day_29	3	26	NA	NA	25	NA	NA	NA	NA	1	28	NA	NA
671	D	Control	2020-01-01	Day_30	3	27	NA	NA	25	NA	NA	NA	NA	1	28	NA	NA
671	D	Control	2020-01-02	Day_31	3	28	0	19	25	NA	65	8	0	1	28	NA	NA
671	D	Control	2020-01-03	Day_32	3	29	0	19	25	NA	64	8	0	1	28	NA	NA
671	D	Control	2020-01-04	Day_33	3	30	NA	NA	25	NA	NA	NA	NA	1	28	NA	NA
671	D	Control	2020-01-05	Day_34	3	31	NA	NA	25	NA	NA	NA	NA	1	28	NA	NA
671	D	Control	2020-01-06	Day_35	3	32	0	19	25	NA	56	16	0	1	28	NA	NA
671	D	Control	2020-01-07	Day_36	3	33	0	19	25	NA	52	18	0	1	28	NA	NA
671	D	Control	2020-01-08	Day_37	3	34	0	19	25	NA	46	20	0	1	28	NA	NA
671	D	Control	2020-01-09	Day_38	3	35	0	19	25	NA	43	21	0	1	28	NA	NA
671	D	Control	2020-01-10	Day_39	3	36	0	19	25	NA	45	23	0	1	28	NA	NA
671	D	Control	2020-01-11	Day_40	3	37	NA	NA	25	NA	NA	NA	NA	1	28	NA	NA
671	D	Control	2020-01-12	Day_41	3	38	NA	NA	25	NA	NA	NA	NA	1	28	NA	NA
671	D	Control	2020-01-13	Day_42	3	39	0	19	25	NA	33	34	0	1	28	NA	NA
671	D	Control	2020-01-14	Day_43	3	40	0	19	25	NA	31	37	0	1	28	NA	NA
671	D	Control	2020-01-15	Day_44	3	41	0	19	25	NA	31	37	0	1	28	NA	NA
671	D	Control	2020-01-16	Day_45	3	42	0	19	25	NA	22	46	0	1	28	NA	NA
671	D	Control	2020-01-17	Day_46	3	43	0	19	25	NA	18	53	0	1	28	NA	NA
671	D	Control	2020-01-18	Day_47	3	44	NA	NA	25	NA	NA	NA	NA	1	28	NA	NA
671	D	Control	2020-01-19	Day_48	3	45	NA	NA	25	NA	NA	NA	NA	1	28	NA	NA
671	D	Control	2020-01-20	Day_49	3	46	0	19	25	NA	11	53	0	1	28	NA	NA
671	D	Control	2020-01-21	Day_50	3	47	0	19	25	NA	7	55	0	1	28	NA	NA
671	D	Control	2020-01-22	Day_51	3	48	0	19	25	NA	14	58	0	1	28	NA	NA
671	D	Control	2020-01-23	Day_52	3	49	NA	NA	25	NA	NA	NA	NA	1	28	NA	NA
671	D	Control	2020-01-24	Day_53	3	50	0	19	25	NA	21	63	0	1	28	NA	NA
671	D	Control	2020-01-25	Day_54	3	51	NA	NA	25	NA	NA	NA	NA	1	28	NA	NA
671	D	Control	2020-01-26	Day_55	3	52	NA	NA	25	NA	NA	NA	NA	1	28	NA	NA
671	D	Control	2020-01-27	Day_56	3	53	0	19	25	NA	25	64	0	1	28	NA	NA
671	D	Control	2020-01-28	Day_57	3	54	0	19	25	NA	27	65	0	1	28	NA	NA
671	D	Control	2020-01-29	Day_58	3	55	0	19	25	NA	26	69	0	1	28	NA	NA
671	D	Control	2020-01-30	Day_59	3	56	0	19	25	NA	31	68	0	1	28	NA	NA
671	D	Control	2020-01-31	Day_60	3	57	0	19	25	NA	31	69	0	1	28	NA	NA
671	D	Control	2020-02-01	Day_61	3	58	NA	NA	25	NA	NA	NA	NA	1	28	NA	NA
671	D	Control	2020-02-02	Day_62	3	59	NA	NA	25	NA	NA	NA	NA	1	28	NA	NA
671	D	Control	2020-02-03	Day_63	3	60	0	19	25	NA	27	67	0	1	28	NA	NA
671	D	Control	2020-02-04	Day_64	3	61	0	19	25	NA	27	67	0	1	28	NA	NA
671	D	Control	2020-02-05	Day_65	3	62	0	19	25	NA	31	69	0	1	28	NA	NA
671	D	Control	2020-02-06	Day_66	3	63	0	19	25	NA	39	70	0	1	28	NA	NA
671	D	Control	2020-02-07	Day_67	3	64	0	19	25	NA	36	70	0	1	28	NA	NA
671	D	Control	2020-02-08	Day_68	3	65	NA	NA	25	NA	NA	NA	NA	1	28	NA	NA
671	D	Control	2020-02-09	Day_69	3	66	NA	NA	25	NA	NA	NA	NA	1	28	NA	NA
671	D	Control	2020-02-10	Day_70	3	67	0	19	25	NA	25	69	0	1	28	NA	NA
847	E	Control	2019-12-02	Day_0	16	NA	30	0	28	0	NA	0	0	2	42	NA	NA
847	E	Control	2019-12-03	Day_1	16	NA	30	0	28	0	NA	0	0	2	42	NA	NA
847	E	Control	2019-12-04	Day_2	16	NA	29	0	28	8	NA	0	0	2	42	NA	NA
847	E	Control	2019-12-05	Day_3	16	NA	29	0	28	10	NA	0	0	2	42	NA	NA
847	E	Control	2019-12-06	Day_4	16	NA	NA	NA	28	NA	NA	NA	NA	2	42	NA	NA
847	E	Control	2019-12-07	Day_5	16	NA	NA	NA	28	NA	NA	NA	NA	2	42	NA	NA
847	E	Control	2019-12-08	Day_6	16	NA	NA	NA	28	NA	NA	NA	NA	2	42	NA	NA
847	E	Control	2019-12-09	Day_7	16	NA	25	0	28	25	NA	0	0	2	42	NA	NA
847	E	Control	2019-12-10	Day_8	16	NA	24	0	28	33	NA	0	0	2	42	NA	NA
847	E	Control	2019-12-11	Day_9	16	NA	23	0	28	37	NA	0	0	2	42	NA	NA
847	E	Control	2019-12-12	Day_10	16	NA	23	0	28	38	NA	0	0	2	42	NA	NA
847	E	Control	2019-12-13	Day_11	16	NA	23	0	28	44	NA	0	0	2	42	NA	NA
847	E	Control	2019-12-14	Day_12	16	NA	NA	NA	28	NA	NA	NA	NA	2	42	NA	NA
847	E	Control	2019-12-15	Day_13	16	NA	NA	NA	28	NA	NA	NA	NA	2	42	NA	NA
847	E	Control	2019-12-16	Day_14	16	NA	22	1	28	46	NA	0	0	2	42	NA	NA
847	E	Control	2019-12-17	Day_15	16	NA	21	2	28	54	NA	0	0	2	42	NA	NA
847	E	Control	2019-12-18	Day_16	16	0	19	4	28	56	0	0	0	2	42	NA	NA
847	E	Control	2019-12-19	Day_17	16	1	17	6	28	NA	12	0	0	2	42	NA	NA
847	E	Control	2019-12-20	Day_18	16	2	17	6	28	NA	14	0	0	2	42	NA	NA
847	E	Control	2019-12-21	Day_19	16	3	NA	NA	28	NA	NA	NA	NA	2	42	NA	NA
847	E	Control	2019-12-22	Day_20	16	4	NA	NA	28	NA	NA	NA	NA	2	42	NA	NA
847	E	Control	2019-12-23	Day_21	16	5	10	13	28	NA	35	0	0	2	42	NA	NA
847	E	Control	2019-12-24	Day_22	16	6	NA	NA	28	NA	NA	NA	NA	2	42	NA	NA
847	E	Control	2019-12-25	Day_23	16	7	NA	NA	28	NA	NA	NA	NA	2	42	NA	NA
847	E	Control	2019-12-26	Day_24	16	8	NA	NA	28	NA	NA	NA	NA	2	42	NA	NA
847	E	Control	2019-12-27	Day_25	16	9	3	20	28	NA	52	0	0	2	42	NA	NA
847	E	Control	2019-12-28	Day_26	16	10	NA	NA	28	NA	NA	NA	NA	2	42	NA	NA
847	E	Control	2019-12-29	Day_27	16	11	NA	NA	28	NA	NA	NA	NA	2	42	NA	NA
847	E	Control	2019-12-30	Day_28	16	12	0	23	28	NA	67	0	0	2	42	NA	NA
847	E	Control	2019-12-31	Day_29	16	13	NA	NA	28	NA	NA	NA	NA	2	42	NA	NA
847	E	Control	2020-01-01	Day_30	16	14	NA	NA	28	NA	NA	NA	NA	2	42	NA	NA
847	E	Control	2020-01-02	Day_31	16	15	0	23	28	NA	78	0	0	2	42	NA	NA
847	E	Control	2020-01-03	Day_32	16	16	0	23	28	NA	78	0	0	2	42	NA	NA
847	E	Control	2020-01-04	Day_33	16	17	NA	NA	28	NA	NA	NA	NA	2	42	NA	NA
847	E	Control	2020-01-05	Day_34	16	18	NA	NA	28	NA	NA	NA	NA	2	42	NA	NA
847	E	Control	2020-01-06	Day_35	16	19	0	23	28	NA	78	0	0	2	42	NA	NA
847	E	Control	2020-01-07	Day_36	16	20	0	23	28	NA	78	0	0	2	42	NA	NA
847	E	Control	2020-01-08	Day_37	16	21	0	23	28	NA	97	0	0	2	42	NA	NA
847	E	Control	2020-01-09	Day_38	16	22	0	23	28	NA	100	0	0	2	42	NA	NA
847	E	Control	2020-01-10	Day_39	16	23	0	23	28	NA	108	0	0	2	42	NA	NA
847	E	Control	2020-01-11	Day_40	16	24	NA	NA	28	NA	NA	NA	NA	2	42	NA	NA
847	E	Control	2020-01-12	Day_41	16	25	NA	NA	28	NA	NA	NA	NA	2	42	NA	NA
847	E	Control	2020-01-13	Day_42	16	26	0	23	28	NA	74	11	0	2	42	NA	NA
847	E	Control	2020-01-14	Day_43	16	27	0	23	28	NA	78	15	0	2	42	NA	NA
847	E	Control	2020-01-15	Day_44	16	28	0	23	28	NA	78	15	0	2	42	NA	NA
847	E	Control	2020-01-16	Day_45	16	29	0	23	28	NA	69	17	0	2	42	NA	NA
847	E	Control	2020-01-17	Day_46	16	30	0	23	28	NA	58	23	0	2	42	NA	NA
847	E	Control	2020-01-18	Day_47	16	31	NA	NA	28	NA	NA	NA	NA	2	42	NA	NA
847	E	Control	2020-01-19	Day_48	16	32	NA	NA	28	NA	NA	NA	NA	2	42	NA	NA
847	E	Control	2020-01-20	Day_49	16	33	0	23	28	NA	35	27	0	2	42	NA	NA
847	E	Control	2020-01-21	Day_50	16	34	0	23	28	NA	37	25	0	2	42	NA	NA
847	E	Control	2020-01-22	Day_51	16	35	0	23	28	NA	31	30	0	2	42	NA	NA
847	E	Control	2020-01-23	Day_52	16	36	NA	NA	28	NA	NA	NA	NA	2	42	NA	NA
847	E	Control	2020-01-24	Day_53	16	37	0	23	28	NA	19	35	0	2	42	NA	NA
847	E	Control	2020-01-25	Day_54	16	38	NA	NA	28	NA	NA	NA	NA	2	42	NA	NA
847	E	Control	2020-01-26	Day_55	16	39	NA	NA	28	NA	NA	NA	NA	2	42	NA	NA
847	E	Control	2020-01-27	Day_56	16	40	0	23	28	NA	15	35	0	2	42	NA	NA
847	E	Control	2020-01-28	Day_57	16	41	0	23	28	NA	12	37	0	2	42	NA	NA
847	E	Control	2020-01-29	Day_58	16	42	0	23	28	NA	8	43	0	2	42	NA	NA
847	E	Control	2020-01-30	Day_59	16	43	0	23	28	NA	9	39	0	2	42	NA	NA
847	E	Control	2020-01-31	Day_60	16	44	0	23	28	NA	14	41	0	2	42	NA	NA
847	E	Control	2020-02-01	Day_61	16	45	NA	NA	28	NA	NA	NA	NA	2	42	NA	NA
847	E	Control	2020-02-02	Day_62	16	46	NA	NA	28	NA	NA	NA	NA	2	42	NA	NA
847	E	Control	2020-02-03	Day_63	16	47	0	23	28	NA	12	41	0	2	42	NA	NA
847	E	Control	2020-02-04	Day_64	16	48	0	23	28	NA	11	44	0	2	42	NA	NA
847	E	Control	2020-02-05	Day_65	16	49	0	23	28	NA	9	45	0	2	42	NA	NA
847	E	Control	2020-02-06	Day_66	16	50	0	23	28	NA	12	47	0	2	42	NA	NA
847	E	Control	2020-02-07	Day_67	16	51	0	23	28	NA	12	46	0	2	42	NA	NA
847	E	Control	2020-02-08	Day_68	16	52	NA	NA	28	NA	NA	NA	NA	2	42	NA	NA
847	E	Control	2020-02-09	Day_69	16	53	NA	NA	28	NA	NA	NA	NA	2	42	NA	NA
847	E	Control	2020-02-10	Day_70	16	54	0	23	28	NA	17	46	0	2	42	NA	NA
318	F	Control	2019-12-05	Day_0	13	NA	30	0	25	0	NA	0	0	4	39	60	NA
318	F	Control	2019-12-06	Day_1	13	NA	NA	NA	25	NA	NA	NA	NA	4	39	60	NA
318	F	Control	2019-12-07	Day_2	13	NA	NA	NA	25	NA	NA	NA	NA	4	39	60	NA
318	F	Control	2019-12-08	Day_3	13	NA	NA	NA	25	NA	NA	NA	NA	4	39	60	NA
318	F	Control	2019-12-09	Day_4	13	NA	23	0	25	14	NA	0	0	4	39	60	NA
318	F	Control	2019-12-10	Day_5	13	NA	23	1	25	20	NA	0	0	4	39	60	NA
318	F	Control	2019-12-11	Day_6	13	NA	20	1	25	26	NA	0	0	4	39	60	NA
318	F	Control	2019-12-12	Day_7	13	NA	20	1	25	32	NA	0	0	4	39	60	NA
318	F	Control	2019-12-13	Day_8	13	NA	20	1	25	42	NA	0	0	4	39	60	NA
318	F	Control	2019-12-14	Day_9	13	NA	NA	NA	25	NA	NA	NA	NA	4	39	60	NA
318	F	Control	2019-12-15	Day_10	13	NA	NA	NA	25	NA	NA	NA	NA	4	39	60	NA
318	F	Control	2019-12-16	Day_11	13	NA	20	1	25	44	NA	0	0	4	39	60	NA
318	F	Control	2019-12-17	Day_12	13	NA	17	2	25	46	NA	0	0	4	39	60	NA
318	F	Control	2019-12-18	Day_13	13	0	14	3	25	57	0	0	0	4	39	60	NA
318	F	Control	2019-12-19	Day_14	13	1	14	4	25	NA	7	0	0	4	39	60	NA
318	F	Control	2019-12-20	Day_15	13	2	12	6	25	NA	17	0	0	4	39	60	NA
318	F	Control	2019-12-21	Day_16	13	3	NA	NA	25	NA	NA	NA	NA	4	39	60	NA
318	F	Control	2019-12-22	Day_17	13	4	NA	NA	25	NA	NA	NA	NA	4	39	60	NA
318	F	Control	2019-12-23	Day_18	13	5	5	12	25	NA	34	0	0	4	39	60	NA
318	F	Control	2019-12-24	Day_19	13	6	NA	NA	25	NA	NA	NA	NA	4	39	60	NA
318	F	Control	2019-12-25	Day_20	13	7	NA	NA	25	NA	NA	NA	NA	4	39	60	NA
318	F	Control	2019-12-26	Day_21	13	8	NA	NA	25	NA	NA	NA	NA	4	39	60	NA
318	F	Control	2019-12-27	Day_22	13	9	1	14	25	NA	54	0	0	4	39	60	NA
318	F	Control	2019-12-28	Day_23	13	10	NA	NA	25	NA	NA	NA	NA	4	39	60	NA
318	F	Control	2019-12-29	Day_24	13	11	NA	NA	25	NA	NA	NA	NA	4	39	60	NA
318	F	Control	2019-12-30	Day_25	13	12	0	14	25	NA	68	0	0	4	39	60	NA
318	F	Control	2019-12-31	Day_26	13	13	NA	NA	25	NA	NA	NA	NA	4	39	60	NA
318	F	Control	2020-01-01	Day_27	13	14	NA	NA	25	NA	NA	NA	NA	4	39	60	NA
318	F	Control	2020-01-02	Day_28	13	15	0	14	25	NA	79	0	0	4	39	60	NA
318	F	Control	2020-01-03	Day_29	13	16	0	14	25	NA	82	0	0	4	39	60	NA
318	F	Control	2020-01-04	Day_30	13	17	NA	NA	25	NA	NA	NA	NA	4	39	60	NA
318	F	Control	2020-01-05	Day_31	13	18	NA	NA	25	NA	NA	NA	NA	4	39	60	NA
318	F	Control	2020-01-06	Day_32	13	19	0	12	25	NA	85	0	0	4	39	60	NA
318	F	Control	2020-01-07	Day_33	13	20	0	12	25	NA	94	0	0	4	39	60	NA
318	F	Control	2020-01-08	Day_34	13	21	0	12	25	NA	98	0	0	4	39	60	NA
318	F	Control	2020-01-09	Day_35	13	22	0	12	25	NA	88	0	0	4	39	60	NA
318	F	Control	2020-01-10	Day_36	13	23	0	12	25	NA	86	0	0	4	39	60	NA
318	F	Control	2020-01-11	Day_37	13	24	NA	NA	25	NA	NA	NA	NA	4	39	60	NA
318	F	Control	2020-01-12	Day_38	13	25	NA	NA	25	NA	NA	NA	NA	4	39	60	NA
318	F	Control	2020-01-13	Day_39	13	26	0	12	25	NA	87	12	0	4	39	60	NA
318	F	Control	2020-01-14	Day_40	13	27	0	12	25	NA	82	14	0	4	39	60	NA
318	F	Control	2020-01-15	Day_41	13	28	0	12	25	NA	78	16	0	4	39	60	NA
318	F	Control	2020-01-16	Day_42	13	29	0	12	25	NA	70	25	0	4	39	60	NA
318	F	Control	2020-01-17	Day_43	13	30	0	12	25	NA	57	29	0	4	39	60	NA
318	F	Control	2020-01-18	Day_44	13	31	NA	NA	25	NA	NA	NA	NA	4	39	60	NA
318	F	Control	2020-01-19	Day_45	13	32	NA	NA	25	NA	NA	NA	NA	4	39	60	NA
318	F	Control	2020-01-20	Day_46	13	33	0	12	25	NA	31	38	0	4	39	60	NA
318	F	Control	2020-01-21	Day_47	13	34	0	12	25	NA	31	40	0	4	39	60	NA
318	F	Control	2020-01-22	Day_48	13	35	0	12	25	NA	31	40	0	4	39	60	NA
318	F	Control	2020-01-23	Day_49	13	36	NA	NA	25	NA	NA	NA	NA	4	39	60	NA
318	F	Control	2020-01-24	Day_50	13	37	0	12	25	NA	15	51	0	4	39	60	NA
318	F	Control	2020-01-25	Day_51	13	38	NA	NA	25	NA	NA	NA	NA	4	39	60	NA
318	F	Control	2020-01-26	Day_52	13	39	NA	NA	25	NA	NA	NA	NA	4	39	60	NA
318	F	Control	2020-01-27	Day_53	13	40	0	12	25	NA	10	54	0	4	39	60	NA
318	F	Control	2020-01-28	Day_54	13	41	0	12	25	NA	12	55	0	4	39	60	NA
318	F	Control	2020-01-29	Day_55	13	42	0	12	25	NA	16	57	0	4	39	60	NA
318	F	Control	2020-01-30	Day_56	13	43	0	12	25	NA	16	57	0	4	39	60	NA
318	F	Control	2020-01-31	Day_57	13	44	0	12	25	NA	16	57	0	4	39	60	NA
318	F	Control	2020-02-01	Day_58	13	45	NA	NA	25	NA	NA	NA	NA	4	39	60	NA
318	F	Control	2020-02-02	Day_59	13	46	NA	NA	25	NA	NA	NA	NA	4	39	60	NA
318	F	Control	2020-02-03	Day_60	13	47	0	12	25	NA	20	54	1	4	39	60	NA
318	F	Control	2020-02-04	Day_61	13	48	0	12	25	NA	22	51	1	4	39	60	NA
318	F	Control	2020-02-05	Day_62	13	49	0	12	25	NA	22	54	1	4	39	60	NA
318	F	Control	2020-02-06	Day_63	13	50	0	12	25	NA	25	54	1	4	39	60	NA
318	F	Control	2020-02-07	Day_64	13	51	0	12	25	NA	23	52	1	4	39	60	NA
318	F	Control	2020-02-08	Day_65	13	52	NA	NA	25	NA	NA	NA	NA	4	39	60	NA
318	F	Control	2020-02-09	Day_66	13	53	NA	NA	25	NA	NA	NA	NA	4	39	60	NA
318	F	Control	2020-02-10	Day_67	13	54	0	12	25	NA	18	53	1	4	39	60	NA
318	F	Control	2020-02-11	Day_68	13	55	0	12	25	NA	18	53	1	4	39	60	NA
318	F	Control	2020-02-12	Day_69	13	56	0	12	25	NA	18	53	1	4	39	60	NA
318	F	Control	2020-02-13	Day_70	13	57	0	12	25	NA	18	53	1	4	39	60	NA
478	G	Control	2019-11-26	Day_0	21	NA	30	0	31	0	NA	0	0	1	48	NA	NA
478	G	Control	2019-11-27	Day_1	21	NA	30	0	31	14	NA	0	0	1	48	NA	NA
478	G	Control	2019-11-28	Day_2	21	NA	30	0	31	19	NA	0	0	1	48	NA	NA
478	G	Control	2019-11-29	Day_3	21	NA	29	0	31	29	NA	0	0	1	48	NA	NA
478	G	Control	2019-11-30	Day_4	21	NA	NA	NA	31	NA	NA	NA	NA	1	48	NA	NA
478	G	Control	2019-12-01	Day_5	21	NA	NA	NA	31	NA	NA	NA	NA	1	48	NA	NA
478	G	Control	2019-12-02	Day_6	21	NA	29	0	31	40	NA	0	0	1	48	NA	NA
478	G	Control	2019-12-03	Day_7	21	NA	27	0	31	50	NA	0	0	1	48	NA	NA
478	G	Control	2019-12-04	Day_8	21	NA	25	0	31	42	NA	0	0	1	48	NA	NA
478	G	Control	2019-12-05	Day_9	21	NA	25	0	31	57	NA	0	0	1	48	NA	NA
478	G	Control	2019-12-06	Day_10	21	NA	NA	NA	31	NA	NA	0	0	1	48	NA	NA
478	G	Control	2019-12-07	Day_11	21	NA	NA	NA	31	NA	NA	NA	NA	1	48	NA	NA
478	G	Control	2019-12-08	Day_12	21	NA	NA	NA	31	NA	NA	NA	NA	1	48	NA	NA
478	G	Control	2019-12-09	Day_13	21	NA	25	0	31	63	NA	0	0	1	48	NA	NA
478	G	Control	2019-12-10	Day_14	21	NA	24	0	31	65	NA	0	0	1	48	NA	NA
478	G	Control	2019-12-11	Day_15	21	NA	24	0	31	73	NA	0	0	1	48	NA	NA
478	G	Control	2019-12-12	Day_16	21	NA	24	0	31	75	NA	0	0	1	48	NA	NA
478	G	Control	2019-12-13	Day_17	21	NA	24	0	31	78	NA	0	0	1	48	NA	NA
478	G	Control	2019-12-14	Day_18	21	NA	NA	NA	31	NA	NA	NA	NA	1	48	NA	NA
478	G	Control	2019-12-15	Day_19	21	NA	NA	NA	31	NA	NA	NA	NA	1	48	NA	NA
478	G	Control	2019-12-16	Day_20	21	NA	23	1	31	87	NA	0	0	1	48	NA	NA
478	G	Control	2019-12-17	Day_21	21	0	21	3	31	89	0	0	0	1	48	NA	NA
478	G	Control	2019-12-18	Day_22	21	1	20	4	31	NA	12	0	0	1	48	NA	NA
478	G	Control	2019-12-19	Day_23	21	2	18	5	31	NA	14	0	0	1	48	NA	NA
478	G	Control	2019-12-20	Day_24	21	3	17	6	31	NA	19	0	0	1	48	NA	NA
478	G	Control	2019-12-21	Day_25	21	4	NA	NA	31	NA	NA	NA	NA	1	48	NA	NA
478	G	Control	2019-12-22	Day_26	21	5	NA	NA	31	NA	NA	NA	NA	1	48	NA	NA
478	G	Control	2019-12-23	Day_27	21	6	6	18	31	NA	48	0	0	1	48	NA	NA
478	G	Control	2019-12-24	Day_28	21	7	NA	NA	31	NA	NA	NA	NA	1	48	NA	NA
478	G	Control	2019-12-25	Day_29	21	8	NA	NA	31	NA	NA	NA	NA	1	48	NA	NA
478	G	Control	2019-12-26	Day_30	21	9	NA	NA	31	NA	NA	NA	NA	1	48	NA	NA
478	G	Control	2019-12-27	Day_31	21	10	0	24	31	NA	54	0	0	1	48	NA	NA
478	G	Control	2019-12-28	Day_32	21	11	NA	NA	31	NA	NA	NA	NA	1	48	NA	NA
478	G	Control	2019-12-29	Day_33	21	12	NA	NA	31	NA	NA	NA	NA	1	48	NA	NA
478	G	Control	2019-12-30	Day_34	21	13	0	24	31	NA	78	0	0	1	48	NA	NA
478	G	Control	2019-12-31	Day_35	21	14	NA	NA	31	NA	NA	NA	NA	1	48	NA	NA
478	G	Control	2020-01-01	Day_36	21	15	NA	NA	31	NA	NA	NA	NA	1	48	NA	NA
478	G	Control	2020-01-02	Day_37	21	16	0	24	31	NA	83	0	0	1	48	NA	NA
478	G	Control	2020-01-03	Day_38	21	17	0	24	31	NA	87	0	0	1	48	NA	NA
478	G	Control	2020-01-04	Day_39	21	18	NA	NA	31	NA	NA	NA	NA	1	48	NA	NA
478	G	Control	2020-01-05	Day_40	21	19	NA	NA	31	NA	NA	NA	NA	1	48	NA	NA
478	G	Control	2020-01-06	Day_41	21	20	0	24	31	NA	97	0	0	1	48	NA	NA
478	G	Control	2020-01-07	Day_42	21	21	0	24	31	NA	98	0	0	1	48	NA	NA
478	G	Control	2020-01-08	Day_43	21	22	0	24	31	NA	88	0	0	1	48	NA	NA
478	G	Control	2020-01-09	Day_44	21	23	0	24	31	NA	102	0	0	1	48	NA	NA
478	G	Control	2020-01-10	Day_45	21	24	0	24	31	NA	104	0	0	1	48	NA	NA
478	G	Control	2020-01-11	Day_46	21	25	NA	NA	31	NA	NA	NA	NA	1	48	NA	NA
478	G	Control	2020-01-12	Day_47	21	26	NA	NA	31	NA	NA	NA	NA	1	48	NA	NA
478	G	Control	2020-01-13	Day_48	21	27	0	24	31	NA	117	5	0	1	48	NA	NA
478	G	Control	2020-01-14	Day_49	21	28	0	24	31	NA	114	6	0	1	48	NA	NA
478	G	Control	2020-01-15	Day_50	21	29	0	24	31	NA	81	18	0	1	48	NA	NA
478	G	Control	2020-01-16	Day_51	21	30	0	24	31	NA	75	24	0	1	48	NA	NA
478	G	Control	2020-01-17	Day_52	21	31	0	24	31	NA	74	29	0	1	48	NA	NA
478	G	Control	2020-01-18	Day_53	21	32	NA	NA	31	NA	NA	NA	NA	1	48	NA	NA
478	G	Control	2020-01-19	Day_54	21	33	NA	NA	31	NA	NA	NA	NA	1	48	NA	NA
478	G	Control	2020-01-20	Day_55	21	34	0	24	31	NA	36	53	0	1	48	NA	NA
478	G	Control	2020-01-21	Day_56	21	35	0	24	31	NA	36	54	0	1	48	NA	NA
478	G	Control	2020-01-22	Day_57	21	36	0	24	31	NA	29	56	0	1	48	NA	NA
478	G	Control	2020-01-23	Day_58	21	37	NA	NA	31	NA	NA	NA	0	1	48	NA	NA
478	G	Control	2020-01-24	Day_59	21	38	0	24	31	NA	13	63	0	1	48	NA	NA
478	G	Control	2020-01-25	Day_60	21	39	NA	NA	31	NA	NA	NA	NA	1	48	NA	NA
478	G	Control	2020-01-26	Day_61	21	40	NA	NA	31	NA	NA	NA	NA	1	48	NA	NA
478	G	Control	2020-01-27	Day_62	21	41	0	24	31	NA	5	71	0	1	48	NA	NA
478	G	Control	2020-01-28	Day_63	21	42	0	24	31	NA	3	70	0	1	48	NA	NA
478	G	Control	2020-01-29	Day_64	21	43	0	24	31	NA	2	68	0	1	48	NA	NA
478	G	Control	2020-01-30	Day_65	21	44	0	24	31	NA	2	68	0	1	48	NA	NA
478	G	Control	2020-01-31	Day_66	21	45	0	24	31	NA	2	68	0	1	48	NA	NA
478	G	Control	2020-02-01	Day_67	21	46	NA	NA	31	NA	NA	NA	NA	1	48	NA	NA
478	G	Control	2020-02-02	Day_68	21	47	NA	NA	31	NA	NA	NA	NA	1	48	NA	NA
478	G	Control	2020-02-03	Day_69	21	48	0	24	31	NA	2	68	0	1	48	NA	NA
478	G	Control	2020-02-04	Day_70	21	49	0	24	31	NA	10	70	0	1	48	NA	NA
91	H	Control	2019-12-02	Day_0	21	NA	30	0	36	0	NA	0	0	3	35	NA	NA
91	H	Control	2019-12-03	Day_1	21	NA	30	0	36	0	NA	0	0	3	35	NA	NA
91	H	Control	2019-12-04	Day_2	21	NA	30	0	36	0	NA	0	0	3	35	NA	NA
91	H	Control	2019-12-05	Day_3	21	NA	30	0	36	3	NA	0	0	3	35	NA	NA
91	H	Control	2019-12-06	Day_4	21	NA	NA	NA	36	NA	NA	NA	NA	3	35	NA	NA
91	H	Control	2019-12-07	Day_5	21	NA	NA	NA	36	NA	NA	NA	NA	3	35	NA	NA
91	H	Control	2019-12-08	Day_6	21	NA	NA	NA	36	NA	NA	NA	NA	3	35	NA	NA
91	H	Control	2019-12-09	Day_7	21	NA	26	0	36	17	NA	0	0	3	35	NA	NA
91	H	Control	2019-12-10	Day_8	21	NA	25	0	36	23	NA	0	0	3	35	NA	NA
91	H	Control	2019-12-11	Day_9	21	NA	24	0	36	24	NA	0	0	3	35	NA	NA
91	H	Control	2019-12-12	Day_10	21	NA	24	0	36	27	NA	0	0	3	35	NA	NA
91	H	Control	2019-12-13	Day_11	21	NA	24	0	36	33	NA	0	0	3	35	NA	NA
91	H	Control	2019-12-14	Day_12	21	NA	NA	NA	36	NA	NA	NA	NA	3	35	NA	NA
91	H	Control	2019-12-15	Day_13	21	NA	NA	NA	36	NA	NA	NA	NA	3	35	NA	NA
91	H	Control	2019-12-16	Day_14	21	NA	20	0	36	36	NA	0	0	3	35	NA	NA
91	H	Control	2019-12-17	Day_15	21	NA	20	0	36	42	NA	0	0	3	35	NA	NA
91	H	Control	2019-12-18	Day_16	21	NA	20	0	36	47	NA	0	0	3	35	NA	NA
91	H	Control	2019-12-19	Day_17	21	NA	18	0	36	48	NA	0	0	3	35	NA	NA
91	H	Control	2019-12-20	Day_18	21	NA	18	0	36	51	NA	0	0	3	35	NA	NA
91	H	Control	2019-12-21	Day_19	21	NA	NA	NA	36	NA	NA	NA	NA	3	35	NA	NA
91	H	Control	2019-12-22	Day_20	21	NA	NA	NA	36	NA	NA	NA	NA	3	35	NA	NA
91	H	Control	2019-12-23	Day_21	21	0	11	5	36	64	0	0	0	3	35	NA	NA
91	H	Control	2019-12-24	Day_22	21	1	NA	NA	36	NA	NA	NA	NA	3	35	NA	NA
91	H	Control	2019-12-25	Day_23	21	2	NA	NA	36	NA	NA	NA	NA	3	35	NA	NA
91	H	Control	2019-12-26	Day_24	21	3	NA	NA	36	NA	NA	NA	NA	3	35	NA	NA
91	H	Control	2019-12-27	Day_25	21	4	3	8	36	NA	27	0	0	3	35	NA	NA
91	H	Control	2019-12-28	Day_26	21	5	NA	NA	36	NA	NA	NA	NA	3	35	NA	NA
91	H	Control	2019-12-29	Day_27	21	6	NA	NA	36	NA	NA	NA	NA	3	35	NA	NA
91	H	Control	2019-12-30	Day_28	21	7	1	8	36	NA	37	0	0	3	35	NA	NA
91	H	Control	2019-12-31	Day_29	21	8	NA	NA	36	NA	NA	NA	NA	3	35	NA	NA
91	H	Control	2020-01-01	Day_30	21	9	NA	NA	36	NA	NA	NA	NA	3	35	NA	NA
91	H	Control	2020-01-02	Day_31	21	10	1	8	36	NA	47	0	0	3	35	NA	NA
91	H	Control	2020-01-03	Day_32	21	11	1	8	36	NA	47	0	0	3	35	NA	NA
91	H	Control	2020-01-04	Day_33	21	12	NA	NA	36	NA	NA	NA	NA	3	35	NA	NA
91	H	Control	2020-01-05	Day_34	21	13	NA	NA	36	NA	NA	NA	NA	3	35	NA	NA
91	H	Control	2020-01-06	Day_35	21	14	1	8	36	NA	46	1	0	3	35	NA	NA
91	H	Control	2020-01-07	Day_36	21	15	0	8	36	NA	46	1	0	3	35	NA	NA
91	H	Control	2020-01-08	Day_37	21	16	0	8	36	NA	54	1	0	3	35	NA	NA
91	H	Control	2020-01-09	Day_38	21	17	0	8	36	NA	52	1	0	3	35	NA	NA
91	H	Control	2020-01-10	Day_39	21	18	0	8	36	NA	54	1	0	3	35	NA	NA
91	H	Control	2020-01-11	Day_40	21	19	NA	NA	36	NA	NA	NA	NA	3	35	NA	NA
91	H	Control	2020-01-12	Day_41	21	20	NA	NA	36	NA	NA	NA	NA	3	35	NA	NA
91	H	Control	2020-01-13	Day_42	21	21	0	8	36	NA	42	1	0	3	35	NA	NA
91	H	Control	2020-01-14	Day_43	21	22	0	8	36	NA	42	1	0	3	35	NA	NA
91	H	Control	2020-01-15	Day_44	21	23	0	8	36	NA	48	1	0	3	35	NA	NA
91	H	Control	2020-01-16	Day_45	21	24	0	8	36	NA	48	1	0	3	35	NA	NA
91	H	Control	2020-01-17	Day_46	21	25	0	8	36	NA	48	1	0	3	35	NA	NA
91	H	Control	2020-01-18	Day_47	21	26	NA	NA	36	NA	NA	NA	NA	3	35	NA	NA
91	H	Control	2020-01-19	Day_48	21	27	NA	NA	36	NA	NA	NA	NA	3	35	NA	NA
91	H	Control	2020-01-20	Day_49	21	28	0	8	36	NA	45	2	0	3	35	NA	NA
91	H	Control	2020-01-21	Day_50	21	29	0	8	36	NA	45	2	0	3	35	NA	NA
91	H	Control	2020-01-22	Day_51	21	30	0	8	36	NA	44	4	0	3	35	NA	NA
91	H	Control	2020-01-23	Day_52	21	31	NA	NA	36	NA	NA	NA	NA	3	35	NA	NA
91	H	Control	2020-01-24	Day_53	21	32	0	8	36	NA	39	10	0	3	35	NA	NA
91	H	Control	2020-01-25	Day_54	21	33	NA	NA	36	NA	NA	NA	NA	3	35	NA	NA
91	H	Control	2020-01-26	Day_55	21	34	NA	NA	36	NA	NA	NA	NA	3	35	NA	NA
91	H	Control	2020-01-27	Day_56	21	35	0	8	36	NA	21	23	0	3	35	NA	NA
91	H	Control	2020-01-28	Day_57	21	36	0	8	36	NA	17	24	0	3	35	NA	NA
91	H	Control	2020-01-29	Day_58	21	37	0	8	36	NA	13	26	0	3	35	NA	NA
91	H	Control	2020-01-30	Day_59	21	38	0	8	36	NA	10	35	0	3	35	NA	NA
91	H	Control	2020-01-31	Day_60	21	39	0	8	36	NA	12	37	0	3	35	NA	NA
91	H	Control	2020-02-01	Day_61	21	40	NA	NA	36	NA	NA	NA	NA	3	35	NA	NA
91	H	Control	2020-02-02	Day_62	21	41	NA	NA	36	NA	NA	NA	NA	3	35	NA	NA
91	H	Control	2020-02-03	Day_63	21	42	0	8	36	NA	14	35	0	3	35	NA	NA
91	H	Control	2020-02-04	Day_64	21	43	0	8	36	NA	14	35	0	3	35	NA	NA
91	H	Control	2020-02-05	Day_65	21	44	0	8	36	NA	16	36	0	3	35	NA	NA
91	H	Control	2020-02-06	Day_66	21	45	0	8	36	NA	20	37	0	3	35	NA	NA
91	H	Control	2020-02-07	Day_67	21	46	0	8	36	NA	20	37	0	3	35	NA	NA
91	H	Control	2020-02-08	Day_68	21	47	NA	NA	36	NA	NA	NA	NA	3	35	NA	NA
91	H	Control	2020-02-09	Day_69	21	48	NA	NA	36	NA	NA	NA	NA	3	35	NA	NA
91	H	Control	2020-02-10	Day_70	21	49	0	8	36	NA	29	37	0	3	35	NA	NA
464	ABC	Treatment	2019-11-22	Day_0	6	NA	30	0	52	0	NA	0	0	3	27	52	68
464	ABC	Treatment	2019-11-23	Day_1	6	NA	NA	NA	52	NA	NA	NA	NA	3	27	52	68
464	ABC	Treatment	2019-11-24	Day_2	6	NA	NA	NA	52	NA	NA	NA	NA	3	27	52	68
464	ABC	Treatment	2019-11-25	Day_3	6	NA	24	1	52	8	NA	0	0	3	27	52	68
464	ABC	Treatment	2019-11-26	Day_4	6	NA	22	2	52	11	NA	0	0	3	27	52	68
464	ABC	Treatment	2019-11-27	Day_5	6	NA	21	2	52	15	NA	0	0	3	27	52	68
464	ABC	Treatment	2019-11-28	Day_6	6	0	20	3	52	21	0	0	0	3	27	52	68
464	ABC	Treatment	2019-11-29	Day_7	6	1	20	3	52	NA	12	0	0	3	27	52	68
464	ABC	Treatment	2019-11-30	Day_8	6	2	NA	NA	52	NA	NA	NA	NA	3	27	52	68
464	ABC	Treatment	2019-12-01	Day_9	6	3	NA	NA	52	NA	NA	NA	NA	3	27	52	68
464	ABC	Treatment	2019-12-02	Day_10	6	4	20	3	52	NA	16	0	0	3	27	52	68
464	ABC	Treatment	2019-12-03	Day_11	6	5	19	3	52	NA	34	0	0	3	27	52	68
464	ABC	Treatment	2019-12-04	Day_12	6	6	19	3	52	NA	42	0	0	3	27	52	68
464	ABC	Treatment	2019-12-05	Day_13	6	7	18	4	52	NA	58	0	0	3	27	52	68
464	ABC	Treatment	2019-12-06	Day_14	6	8	NA	NA	52	NA	NA	0	0	3	27	52	68
464	ABC	Treatment	2019-12-07	Day_15	6	9	NA	NA	52	NA	NA	NA	NA	3	27	52	68
464	ABC	Treatment	2019-12-08	Day_16	6	10	NA	NA	52	NA	NA	NA	NA	3	27	52	68
464	ABC	Treatment	2019-12-09	Day_17	6	11	17	4	52	NA	75	0	0	3	27	52	68
464	ABC	Treatment	2019-12-10	Day_18	6	12	17	7	52	NA	81	0	0	3	27	52	68
464	ABC	Treatment	2019-12-11	Day_19	6	13	14	8	52	NA	84	0	0	3	27	52	68
464	ABC	Treatment	2019-12-12	Day_20	6	14	12	8	52	NA	102	0	0	3	27	52	68
464	ABC	Treatment	2019-12-13	Day_21	6	15	10	9	52	NA	112	0	0	3	27	52	68
464	ABC	Treatment	2019-12-14	Day_22	6	16	NA	NA	52	NA	NA	NA	NA	3	27	52	68
464	ABC	Treatment	2019-12-15	Day_23	6	17	NA	NA	52	NA	NA	NA	NA	3	27	52	68
464	ABC	Treatment	2019-12-16	Day_24	6	18	6	13	52	NA	116	0	0	3	27	52	68
464	ABC	Treatment	2019-12-17	Day_25	6	19	6	13	52	NA	118	0	0	3	27	52	68
464	ABC	Treatment	2019-12-18	Day_26	6	20	3	15	52	NA	118	0	0	3	27	52	68
464	ABC	Treatment	2019-12-19	Day_27	6	21	1	15	52	NA	122	2	0	3	27	52	68
464	ABC	Treatment	2019-12-20	Day_28	6	22	1	15	52	NA	123	2	0	3	27	52	68
464	ABC	Treatment	2019-12-21	Day_29	6	23	NA	NA	52	NA	NA	NA	NA	3	27	52	68
464	ABC	Treatment	2019-12-22	Day_30	6	24	NA	NA	52	NA	NA	NA	NA	3	27	52	68
464	ABC	Treatment	2019-12-23	Day_31	6	25	1	15	52	NA	124	6	0	3	27	52	68
464	ABC	Treatment	2019-12-24	Day_32	6	26	NA	NA	52	NA	NA	NA	NA	3	27	52	68
464	ABC	Treatment	2019-12-25	Day_33	6	27	NA	NA	52	NA	NA	NA	NA	3	27	52	68
464	ABC	Treatment	2019-12-26	Day_34	6	28	NA	NA	52	NA	NA	NA	NA	3	27	52	68
464	ABC	Treatment	2019-12-27	Day_35	6	29	1	15	52	NA	109	22	0	3	27	52	68
464	ABC	Treatment	2019-12-28	Day_36	6	30	NA	NA	52	NA	NA	NA	NA	3	27	52	68
464	ABC	Treatment	2019-12-29	Day_37	6	31	NA	NA	52	NA	NA	NA	NA	3	27	52	68
464	ABC	Treatment	2019-12-30	Day_38	6	32	1	15	52	NA	87	34	0	3	27	52	68
464	ABC	Treatment	2019-12-31	Day_39	6	33	NA	NA	52	NA	NA	NA	NA	3	27	52	68
464	ABC	Treatment	2020-01-01	Day_40	6	34	NA	NA	52	NA	NA	NA	NA	3	27	52	68
464	ABC	Treatment	2020-01-02	Day_41	6	35	1	15	52	NA	69	43	0	3	27	52	68
464	ABC	Treatment	2020-01-03	Day_42	6	36	1	15	52	NA	64	44	0	3	27	52	68
464	ABC	Treatment	2020-01-04	Day_43	6	37	NA	NA	52	NA	NA	NA	NA	3	27	52	68
464	ABC	Treatment	2020-01-05	Day_44	6	38	NA	NA	52	NA	NA	NA	NA	3	27	52	68
464	ABC	Treatment	2020-01-06	Day_45	6	39	1	15	52	NA	57	61	0	3	27	52	68
464	ABC	Treatment	2020-01-07	Day_46	6	40	1	15	52	NA	36	70	0	3	27	52	68
464	ABC	Treatment	2020-01-08	Day_47	6	41	1	15	52	NA	35	71	0	3	27	52	68
464	ABC	Treatment	2020-01-09	Day_48	6	42	1	15	52	NA	45	75	0	3	27	52	68
464	ABC	Treatment	2020-01-10	Day_49	6	43	1	15	52	NA	35	76	0	3	27	52	68
464	ABC	Treatment	2020-01-11	Day_50	6	44	NA	NA	52	NA	NA	NA	NA	3	27	52	68
464	ABC	Treatment	2020-01-12	Day_51	6	45	NA	NA	52	NA	NA	NA	NA	3	27	52	68
464	ABC	Treatment	2020-01-13	Day_52	6	46	0	15	52	NA	25	79	1	3	27	52	68
464	ABC	Treatment	2020-01-14	Day_53	6	47	0	15	52	NA	20	81	1	3	27	52	68
464	ABC	Treatment	2020-01-15	Day_54	6	48	0	15	52	NA	20	70	1	3	27	52	68
464	ABC	Treatment	2020-01-16	Day_55	6	49	0	15	52	NA	22	78	1	3	27	52	68
464	ABC	Treatment	2020-01-17	Day_56	6	50	0	15	52	NA	22	78	1	3	27	52	68
464	ABC	Treatment	2020-01-18	Day_57	6	51	NA	NA	52	NA	NA	NA	NA	3	27	52	68
464	ABC	Treatment	2020-01-19	Day_58	6	52	NA	NA	52	NA	NA	NA	NA	3	27	52	68
464	ABC	Treatment	2020-01-20	Day_59	6	53	0	15	52	NA	41	76	1	3	27	52	68
464	ABC	Treatment	2020-01-21	Day_60	6	54	0	15	52	NA	39	75	1	3	27	52	68
464	ABC	Treatment	2020-01-22	Day_61	6	55	0	15	52	NA	49	79	1	3	27	52	68
464	ABC	Treatment	2020-01-23	Day_62	6	56	NA	NA	52	NA	NA	NA	NA	3	27	52	68
464	ABC	Treatment	2020-01-24	Day_63	6	57	0	15	52	NA	49	78	2	3	27	52	68
464	ABC	Treatment	2020-01-25	Day_64	6	58	NA	NA	52	NA	NA	NA	NA	3	27	52	68
464	ABC	Treatment	2020-01-26	Day_65	6	59	NA	NA	52	NA	NA	NA	NA	3	27	52	68
464	ABC	Treatment	2020-01-27	Day_66	6	60	0	15	52	NA	46	76	2	3	27	52	68
464	ABC	Treatment	2020-01-28	Day_67	6	61	0	15	52	NA	46	76	2	3	27	52	68
464	ABC	Treatment	2020-01-29	Day_68	6	62	0	16	52	NA	52	78	1	3	27	52	68
464	ABC	Treatment	2020-01-30	Day_69	6	63	0	16	52	NA	53	75	1	3	27	52	68
464	ABC	Treatment	2020-01-31	Day_70	6	64	0	16	52	NA	56	73	1	3	27	52	68
127	BCD	Treatment	2019-11-22	Day_0	17	NA	30	0	NA	0	NA	0	0	4	38	NA	NA
127	BCD	Treatment	2019-11-23	Day_1	17	NA	NA	NA	NA	NA	NA	NA	NA	4	38	NA	NA
127	BCD	Treatment	2019-11-24	Day_2	17	NA	NA	NA	NA	NA	NA	NA	NA	4	38	NA	NA
127	BCD	Treatment	2019-11-25	Day_3	17	NA	28	0	NA	0	NA	0	0	4	38	NA	NA
127	BCD	Treatment	2019-11-26	Day_4	17	NA	28	0	NA	2	NA	0	0	4	38	NA	NA
127	BCD	Treatment	2019-11-27	Day_5	17	NA	28	0	NA	6	NA	0	0	4	38	NA	NA
127	BCD	Treatment	2019-11-28	Day_6	17	NA	27	0	NA	8	NA	0	0	4	38	NA	NA
127	BCD	Treatment	2019-11-29	Day_7	17	NA	27	0	NA	13	NA	0	0	4	38	NA	NA
127	BCD	Treatment	2019-11-30	Day_8	17	NA	NA	NA	NA	NA	NA	NA	NA	4	38	NA	NA
127	BCD	Treatment	2019-12-01	Day_9	17	NA	NA	NA	NA	NA	NA	NA	NA	4	38	NA	NA
127	BCD	Treatment	2019-12-02	Day_10	17	NA	25	0	NA	26	NA	0	0	4	38	NA	NA
127	BCD	Treatment	2019-12-03	Day_11	17	NA	24	0	NA	29	NA	0	0	4	38	NA	NA
127	BCD	Treatment	2019-12-04	Day_12	17	NA	24	0	NA	29	NA	0	0	4	38	NA	NA
127	BCD	Treatment	2019-12-05	Day_13	17	NA	24	0	NA	34	NA	0	0	4	38	NA	NA
127	BCD	Treatment	2019-12-06	Day_14	17	NA	NA	NA	NA	NA	NA	NA	NA	4	38	NA	NA
127	BCD	Treatment	2019-12-07	Day_15	17	NA	NA	NA	NA	NA	NA	NA	NA	4	38	NA	NA
127	BCD	Treatment	2019-12-08	Day_16	17	NA	NA	NA	NA	NA	NA	NA	NA	4	38	NA	NA
127	BCD	Treatment	2019-12-09	Day_17	17	0	20	3	NA	37	0	0	0	4	38	NA	NA
127	BCD	Treatment	2019-12-10	Day_18	17	1	15	7	NA	NA	3	0	0	4	38	NA	NA
127	BCD	Treatment	2019-12-11	Day_19	17	2	15	7	NA	NA	6	0	0	4	38	NA	NA
127	BCD	Treatment	2019-12-12	Day_20	17	3	14	8	NA	NA	17	0	0	4	38	NA	NA
127	BCD	Treatment	2019-12-13	Day_21	17	4	14	9	NA	NA	20	0	0	4	38	NA	NA
127	BCD	Treatment	2019-12-14	Day_22	17	5	NA	NA	NA	NA	21	NA	NA	4	38	NA	NA
127	BCD	Treatment	2019-12-15	Day_23	17	6	NA	NA	NA	NA	NA	NA	NA	4	38	NA	NA
127	BCD	Treatment	2019-12-16	Day_24	17	7	9	12	NA	NA	NA	0	0	4	38	NA	NA
127	BCD	Treatment	2019-12-17	Day_25	17	8	7	14	NA	NA	32	0	0	4	38	NA	NA
127	BCD	Treatment	2019-12-18	Day_26	17	9	5	14	NA	NA	40	0	0	4	38	NA	NA
127	BCD	Treatment	2019-12-19	Day_27	17	10	2	17	NA	NA	42	0	0	4	38	NA	NA
127	BCD	Treatment	2019-12-20	Day_28	17	11	2	17	NA	NA	42	0	0	4	38	NA	NA
127	BCD	Treatment	2019-12-21	Day_29	17	12	NA	NA	NA	NA	46	NA	NA	4	38	NA	NA
127	BCD	Treatment	2019-12-22	Day_30	17	13	NA	NA	NA	NA	NA	NA	NA	4	38	NA	NA
127	BCD	Treatment	2019-12-23	Day_31	17	14	2	17	NA	NA	NA	0	0	4	38	NA	NA
127	BCD	Treatment	2019-12-24	Day_32	17	15	NA	NA	NA	NA	54	NA	NA	4	38	NA	NA
127	BCD	Treatment	2019-12-25	Day_33	17	16	NA	NA	NA	NA	NA	NA	NA	4	38	NA	NA
127	BCD	Treatment	2019-12-26	Day_34	17	17	NA	NA	NA	NA	NA	NA	NA	4	38	NA	NA
127	BCD	Treatment	2019-12-27	Day_35	17	18	2	17	NA	NA	NA	0	0	4	38	NA	NA
127	BCD	Treatment	2019-12-28	Day_36	17	19	NA	NA	NA	NA	56	NA	NA	4	38	NA	NA
127	BCD	Treatment	2019-12-29	Day_37	17	20	NA	NA	NA	NA	NA	NA	NA	4	38	NA	NA
127	BCD	Treatment	2019-12-30	Day_38	17	21	2	17	NA	NA	NA	1	0	4	38	NA	NA
127	BCD	Treatment	2019-12-31	Day_39	17	22	NA	NA	NA	NA	57	NA	NA	4	38	NA	NA
127	BCD	Treatment	2020-01-01	Day_40	17	23	NA	NA	NA	NA	NA	NA	NA	4	38	NA	NA
127	BCD	Treatment	2020-01-02	Day_41	17	24	2	17	NA	NA	NA	2	0	4	38	NA	NA
127	BCD	Treatment	2020-01-03	Day_42	17	25	2	17	NA	NA	59	3	0	4	38	NA	NA
127	BCD	Treatment	2020-01-04	Day_43	17	26	NA	NA	NA	NA	57	NA	NA	4	38	NA	NA
127	BCD	Treatment	2020-01-05	Day_44	17	27	NA	NA	NA	NA	NA	NA	NA	4	38	NA	NA
127	BCD	Treatment	2020-01-06	Day_45	17	28	2	17	NA	NA	NA	10	0	4	38	NA	NA
127	BCD	Treatment	2020-01-07	Day_46	17	29	2	17	NA	NA	46	12	0	4	38	NA	NA
127	BCD	Treatment	2020-01-08	Day_47	17	30	2	17	NA	NA	42	15	0	4	38	NA	NA
127	BCD	Treatment	2020-01-09	Day_48	17	31	2	17	NA	NA	39	17	0	4	38	NA	NA
127	BCD	Treatment	2020-01-10	Day_49	17	32	2	17	NA	NA	34	18	0	4	38	NA	NA
127	BCD	Treatment	2020-01-11	Day_50	17	33	NA	NA	NA	NA	32	NA	NA	4	38	NA	NA
127	BCD	Treatment	2020-01-12	Day_51	17	34	NA	NA	NA	NA	NA	NA	NA	4	38	NA	NA
127	BCD	Treatment	2020-01-13	Day_52	17	35	2	17	NA	NA	NA	28	0	4	38	NA	NA
127	BCD	Treatment	2020-01-14	Day_53	17	36	2	17	NA	NA	27	31	0	4	38	NA	NA
127	BCD	Treatment	2020-01-15	Day_54	17	37	2	17	NA	NA	24	29	0	4	38	NA	NA
127	BCD	Treatment	2020-01-16	Day_55	17	38	2	17	NA	NA	20	32	0	4	38	NA	NA
127	BCD	Treatment	2020-01-17	Day_56	17	39	2	17	NA	NA	16	32	0	4	38	NA	NA
127	BCD	Treatment	2020-01-18	Day_57	17	40	NA	NA	NA	NA	15	NA	NA	4	38	NA	NA
127	BCD	Treatment	2020-01-19	Day_58	17	41	NA	NA	NA	NA	NA	NA	NA	4	38	NA	NA
127	BCD	Treatment	2020-01-20	Day_59	17	42	2	17	NA	NA	NA	32	0	4	38	NA	NA
127	BCD	Treatment	2020-01-21	Day_60	17	43	2	17	NA	NA	15	40	0	4	38	NA	NA
127	BCD	Treatment	2020-01-22	Day_61	17	44	2	17	NA	NA	11	40	0	4	38	NA	NA
127	BCD	Treatment	2020-01-23	Day_62	17	45	NA	NA	NA	NA	11	NA	NA	4	38	NA	NA
127	BCD	Treatment	2020-01-24	Day_63	17	46	2	17	NA	NA	NA	40	0	4	38	NA	NA
127	BCD	Treatment	2020-01-25	Day_64	17	47	NA	NA	NA	NA	15	NA	NA	4	38	NA	NA
127	BCD	Treatment	2020-01-26	Day_65	17	48	NA	NA	NA	NA	NA	NA	NA	4	38	NA	NA
127	BCD	Treatment	2020-01-27	Day_66	17	49	2	17	NA	NA	NA	38	0	4	38	NA	NA
127	BCD	Treatment	2020-01-28	Day_67	17	50	2	17	NA	NA	11	39	0	4	38	NA	NA
127	BCD	Treatment	2020-01-29	Day_68	17	51	2	17	NA	NA	11	42	0	4	38	NA	NA
127	BCD	Treatment	2020-01-30	Day_69	17	52	2	17	NA	NA	12	41	0	4	38	NA	NA
127	BCD	Treatment	2020-01-31	Day_70	17	53	2	17	NA	NA	9	43	0	4	38	NA	NA
322	CDE	Treatment	2019-11-26	Day_0	8	NA	30	0	27	0	NA	0	0	1	34	NA	NA
322	CDE	Treatment	2019-11-27	Day_1	8	NA	30	0	27	11	NA	0	0	1	34	NA	NA
322	CDE	Treatment	2019-11-28	Day_2	8	NA	29	0	27	24	NA	0	0	1	34	NA	NA
322	CDE	Treatment	2019-11-29	Day_3	8	NA	29	0	27	40	NA	0	0	1	34	NA	NA
322	CDE	Treatment	2019-11-30	Day_4	8	NA	NA	NA	27	NA	NA	NA	NA	1	34	NA	NA
322	CDE	Treatment	2019-12-01	Day_5	8	NA	NA	NA	27	NA	NA	NA	NA	1	34	NA	NA
322	CDE	Treatment	2019-12-02	Day_6	8	NA	27	0	27	56	NA	0	0	1	34	NA	NA
322	CDE	Treatment	2019-12-03	Day_7	8	NA	24	1	27	58	NA	0	0	1	34	NA	NA
322	CDE	Treatment	2019-12-04	Day_8	8	0	24	3	27	62	0	0	0	1	34	NA	NA
322	CDE	Treatment	2019-12-05	Day_9	8	1	24	3	27	NA	0	0	0	1	34	NA	NA
322	CDE	Treatment	2019-12-06	Day_10	8	2	NA	NA	27	NA	NA	NA	NA	1	34	NA	NA
322	CDE	Treatment	2019-12-07	Day_11	8	3	NA	NA	27	NA	NA	NA	NA	1	34	NA	NA
322	CDE	Treatment	2019-12-08	Day_12	8	4	NA	NA	27	NA	NA	NA	NA	1	34	NA	NA
322	CDE	Treatment	2019-12-09	Day_13	8	5	19	4	27	NA	28	0	0	1	34	NA	NA
322	CDE	Treatment	2019-12-10	Day_14	8	6	19	4	27	NA	42	0	0	1	34	NA	NA
322	CDE	Treatment	2019-12-11	Day_15	8	7	16	5	27	NA	54	0	0	1	34	NA	NA
322	CDE	Treatment	2019-12-12	Day_16	8	8	13	7	27	NA	58	0	0	1	34	NA	NA
322	CDE	Treatment	2019-12-13	Day_17	8	9	12	8	27	NA	63	0	0	1	34	NA	NA
322	CDE	Treatment	2019-12-14	Day_18	8	10	NA	NA	27	NA	NA	NA	NA	1	34	NA	NA
322	CDE	Treatment	2019-12-15	Day_19	8	11	NA	NA	27	NA	NA	NA	NA	1	34	NA	NA
322	CDE	Treatment	2019-12-16	Day_20	8	12	9	11	27	NA	72	0	0	1	34	NA	NA
322	CDE	Treatment	2019-12-17	Day_21	8	13	8	11	27	NA	74	0	0	1	34	NA	NA
322	CDE	Treatment	2019-12-18	Day_22	8	14	7	12	27	NA	84	0	0	1	34	NA	NA
322	CDE	Treatment	2019-12-19	Day_23	8	15	6	14	27	NA	86	0	0	1	34	NA	NA
322	CDE	Treatment	2019-12-20	Day_24	8	16	6	14	27	NA	88	0	0	1	34	NA	NA
322	CDE	Treatment	2019-12-21	Day_25	8	17	NA	NA	27	NA	NA	NA	NA	1	34	NA	NA
322	CDE	Treatment	2019-12-22	Day_26	8	18	NA	NA	27	NA	NA	NA	NA	1	34	NA	NA
322	CDE	Treatment	2019-12-23	Day_27	8	19	0	18	27	NA	94	0	0	1	34	NA	NA
322	CDE	Treatment	2019-12-24	Day_28	8	20	NA	NA	27	NA	NA	NA	NA	1	34	NA	NA
322	CDE	Treatment	2019-12-25	Day_29	8	21	NA	NA	27	NA	NA	NA	NA	1	34	NA	NA
322	CDE	Treatment	2019-12-26	Day_30	8	22	NA	NA	27	NA	NA	NA	NA	1	34	NA	NA
322	CDE	Treatment	2019-12-27	Day_31	8	23	0	18	27	NA	101	0	0	1	34	NA	NA
322	CDE	Treatment	2019-12-28	Day_32	8	24	NA	NA	27	NA	NA	NA	NA	1	34	NA	NA
322	CDE	Treatment	2019-12-29	Day_33	8	25	NA	NA	27	NA	NA	NA	NA	1	34	NA	NA
322	CDE	Treatment	2019-12-30	Day_34	8	26	0	17	27	NA	104	3	0	1	34	NA	NA
322	CDE	Treatment	2019-12-31	Day_35	8	27	NA	NA	27	NA	NA	NA	NA	1	34	NA	NA
322	CDE	Treatment	2020-01-01	Day_36	8	28	NA	NA	27	NA	NA	NA	NA	1	34	NA	NA
322	CDE	Treatment	2020-01-02	Day_37	8	29	0	17	27	NA	92	19	0	1	34	NA	NA
322	CDE	Treatment	2020-01-03	Day_38	8	30	0	17	27	NA	84	22	0	1	34	NA	NA
322	CDE	Treatment	2020-01-04	Day_39	8	31	NA	NA	27	NA	NA	NA	NA	1	34	NA	NA
322	CDE	Treatment	2020-01-05	Day_40	8	32	NA	NA	27	NA	NA	NA	NA	1	34	NA	NA
322	CDE	Treatment	2020-01-06	Day_41	8	33	0	17	27	NA	67	33	0	1	34	NA	NA
322	CDE	Treatment	2020-01-07	Day_42	8	34	0	17	27	NA	67	33	0	1	34	NA	NA
322	CDE	Treatment	2020-01-08	Day_43	8	35	0	17	27	NA	78	37	0	1	34	NA	NA
322	CDE	Treatment	2020-01-09	Day_44	8	36	0	17	27	NA	59	38	0	1	34	NA	NA
322	CDE	Treatment	2020-01-10	Day_45	8	37	0	17	27	NA	62	50	0	1	34	NA	NA
322	CDE	Treatment	2020-01-11	Day_46	8	38	NA	NA	27	NA	NA	NA	NA	1	34	NA	NA
322	CDE	Treatment	2020-01-12	Day_47	8	39	NA	NA	27	NA	NA	NA	NA	1	34	NA	NA
322	CDE	Treatment	2020-01-13	Day_48	8	40	0	17	27	NA	44	54	0	1	34	NA	NA
322	CDE	Treatment	2020-01-14	Day_49	8	41	0	17	27	NA	43	55	0	1	34	NA	NA
322	CDE	Treatment	2020-01-15	Day_50	8	42	0	17	27	NA	29	59	0	1	34	NA	NA
322	CDE	Treatment	2020-01-16	Day_51	8	43	0	17	27	NA	23	63	0	1	34	NA	NA
322	CDE	Treatment	2020-01-17	Day_52	8	44	0	17	27	NA	23	63	0	1	34	NA	NA
322	CDE	Treatment	2020-01-18	Day_53	8	45	NA	NA	27	NA	NA	NA	NA	1	34	NA	NA
322	CDE	Treatment	2020-01-19	Day_54	8	46	NA	NA	27	NA	NA	NA	NA	1	34	NA	NA
322	CDE	Treatment	2020-01-20	Day_55	8	47	0	17	27	NA	31	67	0	1	34	NA	NA
322	CDE	Treatment	2020-01-21	Day_56	8	48	0	17	27	NA	29	69	0	1	34	NA	NA
322	CDE	Treatment	2020-01-22	Day_57	8	49	0	17	27	NA	11	71	0	1	34	NA	NA
322	CDE	Treatment	2020-01-23	Day_58	8	50	NA	NA	27	NA	NA	NA	NA	1	34	NA	NA
322	CDE	Treatment	2020-01-24	Day_59	8	51	0	17	27	NA	16	76	0	1	34	NA	NA
322	CDE	Treatment	2020-01-25	Day_60	8	52	NA	NA	27	NA	NA	NA	NA	1	34	NA	NA
322	CDE	Treatment	2020-01-26	Day_61	8	53	NA	NA	27	NA	NA	NA	NA	1	34	NA	NA
322	CDE	Treatment	2020-01-27	Day_62	8	54	0	17	27	NA	23	76	0	1	34	NA	NA
322	CDE	Treatment	2020-01-28	Day_63	8	55	0	17	27	NA	20	74	0	1	34	NA	NA
322	CDE	Treatment	2020-01-29	Day_64	8	56	0	17	27	NA	19	75	0	1	34	NA	NA
322	CDE	Treatment	2020-01-30	Day_65	8	57	0	17	27	NA	23	76	0	1	34	NA	NA
322	CDE	Treatment	2020-01-31	Day_66	8	58	0	17	27	NA	23	76	0	1	34	NA	NA
322	CDE	Treatment	2020-02-01	Day_67	8	59	NA	NA	27	NA	NA	NA	NA	1	34	NA	NA
322	CDE	Treatment	2020-02-02	Day_68	8	60	NA	NA	27	NA	NA	NA	NA	1	34	NA	NA
322	CDE	Treatment	2020-02-03	Day_69	8	61	0	17	27	NA	25	75	0	1	34	NA	NA
322	CDE	Treatment	2020-02-04	Day_70	8	62	0	17	27	NA	24	74	0	1	34	NA	NA
72	DEF	Treatment	2019-11-26	Day_0	13	NA	30	0	31	0	NA	0	0	1	31	NA	NA
72	DEF	Treatment	2019-11-27	Day_1	13	NA	30	0	31	4	NA	0	0	1	31	NA	NA
72	DEF	Treatment	2019-11-28	Day_2	13	NA	29	0	31	7	NA	0	0	1	31	NA	NA
72	DEF	Treatment	2019-11-29	Day_3	13	NA	29	0	31	9	NA	0	0	1	31	NA	NA
72	DEF	Treatment	2019-11-30	Day_4	13	NA	NA	NA	31	NA	NA	NA	NA	1	31	NA	NA
72	DEF	Treatment	2019-12-01	Day_5	13	NA	NA	NA	31	NA	NA	NA	NA	1	31	NA	NA
72	DEF	Treatment	2019-12-02	Day_6	13	NA	26	0	31	18	NA	0	0	1	31	NA	NA
72	DEF	Treatment	2019-12-03	Day_7	13	NA	25	0	31	23	NA	0	0	1	31	NA	NA
72	DEF	Treatment	2019-12-04	Day_8	13	NA	23	1	31	24	NA	0	0	1	31	NA	NA
72	DEF	Treatment	2019-12-05	Day_9	13	NA	23	1	31	34	NA	0	0	1	31	NA	NA
72	DEF	Treatment	2019-12-06	Day_10	13	NA	NA	NA	31	NA	NA	NA	NA	1	31	NA	NA
72	DEF	Treatment	2019-12-07	Day_11	13	NA	NA	NA	31	NA	NA	NA	NA	1	31	NA	NA
72	DEF	Treatment	2019-12-08	Day_12	13	NA	NA	NA	31	NA	NA	NA	NA	1	31	NA	NA
72	DEF	Treatment	2019-12-09	Day_13	13	0	19	4	31	38	0	0	0	1	31	NA	NA
72	DEF	Treatment	2019-12-10	Day_14	13	1	16	3	31	NA	24	0	0	1	31	NA	NA
72	DEF	Treatment	2019-12-11	Day_15	13	2	15	3	31	NA	24	0	0	1	31	NA	NA
72	DEF	Treatment	2019-12-12	Day_16	13	3	17	3	31	NA	35	0	0	1	31	NA	NA
72	DEF	Treatment	2019-12-13	Day_17	13	4	16	4	31	NA	35	0	0	1	31	NA	NA
72	DEF	Treatment	2019-12-14	Day_18	13	5	NA	NA	31	NA	NA	NA	NA	1	31	NA	NA
72	DEF	Treatment	2019-12-15	Day_19	13	6	NA	NA	31	NA	NA	NA	NA	1	31	NA	NA
72	DEF	Treatment	2019-12-16	Day_20	13	7	12	7	31	NA	43	0	0	1	31	NA	NA
72	DEF	Treatment	2019-12-17	Day_21	13	8	12	7	31	NA	58	0	0	1	31	NA	NA
72	DEF	Treatment	2019-12-18	Day_22	13	9	10	9	31	NA	66	0	0	1	31	NA	NA
72	DEF	Treatment	2019-12-19	Day_23	13	10	8	10	31	NA	70	0	0	1	31	NA	NA
72	DEF	Treatment	2019-12-20	Day_24	13	11	7	11	31	NA	71	0	0	1	31	NA	NA
72	DEF	Treatment	2019-12-21	Day_25	13	12	NA	NA	31	NA	NA	NA	NA	1	31	NA	NA
72	DEF	Treatment	2019-12-22	Day_26	13	13	NA	NA	31	NA	NA	NA	NA	1	31	NA	NA
72	DEF	Treatment	2019-12-23	Day_27	13	14	1	16	31	NA	77	0	0	1	31	NA	NA
72	DEF	Treatment	2019-12-24	Day_28	13	15	NA	NA	31	NA	NA	NA	NA	1	31	NA	NA
72	DEF	Treatment	2019-12-25	Day_29	13	16	NA	NA	31	NA	NA	NA	NA	1	31	NA	NA
72	DEF	Treatment	2019-12-26	Day_30	13	17	NA	NA	31	NA	NA	NA	NA	1	31	NA	NA
72	DEF	Treatment	2019-12-27	Day_31	13	18	0	17	31	NA	81	2	0	1	31	NA	NA
72	DEF	Treatment	2019-12-28	Day_32	13	19	NA	NA	31	NA	NA	NA	NA	1	31	NA	NA
72	DEF	Treatment	2019-12-29	Day_33	13	20	NA	NA	31	NA	NA	NA	NA	1	31	NA	NA
72	DEF	Treatment	2019-12-30	Day_34	13	21	0	17	31	NA	88	6	0	1	31	NA	NA
72	DEF	Treatment	2019-12-31	Day_35	13	22	NA	NA	31	NA	NA	NA	NA	1	31	NA	NA
72	DEF	Treatment	2020-01-01	Day_36	13	23	NA	NA	31	NA	NA	NA	NA	1	31	NA	NA
72	DEF	Treatment	2020-01-02	Day_37	13	24	0	17	31	NA	97	14	0	1	31	NA	NA
72	DEF	Treatment	2020-01-03	Day_38	13	25	0	17	31	NA	94	15	0	1	31	NA	NA
72	DEF	Treatment	2020-01-04	Day_39	13	26	NA	NA	31	NA	NA	NA	NA	1	31	NA	NA
72	DEF	Treatment	2020-01-05	Day_40	13	27	NA	NA	31	NA	NA	NA	NA	1	31	NA	NA
72	DEF	Treatment	2020-01-06	Day_41	13	28	0	16	31	NA	85	23	0	1	31	NA	NA
72	DEF	Treatment	2020-01-07	Day_42	13	29	0	15	31	NA	72	32	0	1	31	NA	NA
72	DEF	Treatment	2020-01-08	Day_43	13	30	0	15	31	NA	54	42	0	1	31	NA	NA
72	DEF	Treatment	2020-01-09	Day_44	13	31	0	15	31	NA	55	43	0	1	31	NA	NA
72	DEF	Treatment	2020-01-10	Day_45	13	32	0	15	31	NA	46	43	0	1	31	NA	NA
72	DEF	Treatment	2020-01-11	Day_46	13	33	NA	NA	31	NA	NA	NA	NA	1	31	NA	NA
72	DEF	Treatment	2020-01-12	Day_47	13	34	NA	NA	31	NA	NA	NA	NA	1	31	NA	NA
72	DEF	Treatment	2020-01-13	Day_48	13	35	0	15	31	NA	30	54	0	1	31	NA	NA
72	DEF	Treatment	2020-01-14	Day_49	13	36	0	15	31	NA	36	56	0	1	31	NA	NA
72	DEF	Treatment	2020-01-15	Day_50	13	37	0	15	31	NA	30	58	0	1	31	NA	NA
72	DEF	Treatment	2020-01-16	Day_51	13	38	0	15	31	NA	30	58	0	1	31	NA	NA
72	DEF	Treatment	2020-01-17	Day_52	13	39	0	15	31	NA	22	60	0	1	31	NA	NA
72	DEF	Treatment	2020-01-18	Day_53	13	40	NA	NA	31	NA	NA	NA	NA	1	31	NA	NA
72	DEF	Treatment	2020-01-19	Day_54	13	41	NA	NA	31	NA	NA	NA	NA	1	31	NA	NA
72	DEF	Treatment	2020-01-20	Day_55	13	42	0	15	31	NA	24	62	0	1	31	NA	NA
72	DEF	Treatment	2020-01-21	Day_56	13	43	0	15	31	NA	25	60	0	1	31	NA	NA
72	DEF	Treatment	2020-01-22	Day_57	13	44	0	15	31	NA	26	63	0	1	31	NA	NA
72	DEF	Treatment	2020-01-23	Day_58	13	45	NA	NA	31	NA	NA	NA	NA	1	31	NA	NA
72	DEF	Treatment	2020-01-24	Day_59	13	46	0	15	31	NA	25	69	0	1	31	NA	NA
72	DEF	Treatment	2020-01-25	Day_60	13	47	NA	NA	31	NA	NA	NA	NA	1	31	NA	NA
72	DEF	Treatment	2020-01-26	Day_61	13	48	NA	NA	31	NA	NA	NA	NA	1	31	NA	NA
72	DEF	Treatment	2020-01-27	Day_62	13	49	0	15	31	NA	30	64	0	1	31	NA	NA
72	DEF	Treatment	2020-01-28	Day_63	13	50	0	15	31	NA	34	64	0	1	31	NA	NA
72	DEF	Treatment	2020-01-29	Day_64	13	51	0	15	31	NA	36	60	0	1	31	NA	NA
72	DEF	Treatment	2020-01-30	Day_65	13	52	0	15	31	NA	29	64	0	1	31	NA	NA
72	DEF	Treatment	2020-01-31	Day_66	13	53	0	15	31	NA	17	70	0	1	31	NA	NA
72	DEF	Treatment	2020-02-01	Day_67	13	54	NA	NA	31	NA	NA	NA	NA	1	31	NA	NA
72	DEF	Treatment	2020-02-02	Day_68	13	55	NA	NA	31	NA	NA	NA	NA	1	31	NA	NA
72	DEF	Treatment	2020-02-03	Day_69	13	56	0	15	31	NA	22	72	0	1	31	NA	NA
72	DEF	Treatment	2020-02-04	Day_70	13	57	0	15	31	NA	26	68	0	1	31	NA	NA
457	EFG	Treatment	2019-11-28	Day_0	15	NA	30	0	25	0	NA	0	0	4	40	NA	NA
457	EFG	Treatment	2019-11-29	Day_1	15	NA	30	0	25	0	NA	0	0	4	40	NA	NA
457	EFG	Treatment	2019-11-30	Day_2	15	NA	NA	NA	25	NA	NA	NA	NA	4	40	NA	NA
457	EFG	Treatment	2019-12-01	Day_3	15	NA	NA	NA	25	NA	NA	NA	NA	4	40	NA	NA
457	EFG	Treatment	2019-12-02	Day_4	15	NA	27	0	25	2	NA	0	0	4	40	NA	NA
457	EFG	Treatment	2019-12-03	Day_5	15	NA	26	0	25	17	NA	0	0	4	40	NA	NA
457	EFG	Treatment	2019-12-04	Day_6	15	NA	25	0	25	33	NA	0	0	4	40	NA	NA
457	EFG	Treatment	2019-12-05	Day_7	15	NA	25	0	25	47	NA	0	0	4	40	NA	NA
457	EFG	Treatment	2019-12-06	Day_8	15	NA	NA	NA	25	NA	NA	NA	NA	4	40	NA	NA
457	EFG	Treatment	2019-12-07	Day_9	15	NA	NA	NA	25	NA	NA	NA	NA	4	40	NA	NA
457	EFG	Treatment	2019-12-08	Day_10	15	NA	NA	NA	25	NA	NA	NA	NA	4	40	NA	NA
457	EFG	Treatment	2019-12-09	Day_11	15	NA	25	0	25	64	NA	0	0	4	40	NA	NA
457	EFG	Treatment	2019-12-10	Day_12	15	NA	25	0	25	64	NA	0	0	4	40	NA	NA
457	EFG	Treatment	2019-12-11	Day_13	15	NA	25	0	25	66	NA	0	0	4	40	NA	NA
457	EFG	Treatment	2019-12-12	Day_14	15	NA	23	1	25	93	NA	0	0	4	40	NA	NA
457	EFG	Treatment	2019-12-13	Day_15	15	0	21	3	25	99	0	0	0	4	40	NA	NA
457	EFG	Treatment	2019-12-14	Day_16	15	1	NA	NA	25	NA	NA	NA	NA	4	40	NA	NA
457	EFG	Treatment	2019-12-15	Day_17	15	2	NA	NA	25	NA	NA	NA	NA	4	40	NA	NA
457	EFG	Treatment	2019-12-16	Day_18	15	3	18	7	25	NA	17	0	0	4	40	NA	NA
457	EFG	Treatment	2019-12-17	Day_19	15	4	15	7	25	NA	29	0	0	4	40	NA	NA
457	EFG	Treatment	2019-12-18	Day_20	15	5	12	10	25	NA	34	0	0	4	40	NA	NA
457	EFG	Treatment	2019-12-19	Day_21	15	6	10	12	25	NA	39	0	0	4	40	NA	NA
457	EFG	Treatment	2019-12-20	Day_22	15	7	10	12	25	NA	46	0	0	4	40	NA	NA
457	EFG	Treatment	2019-12-21	Day_23	15	8	NA	NA	25	NA	NA	NA	NA	4	40	NA	NA
457	EFG	Treatment	2019-12-22	Day_24	15	9	NA	NA	25	NA	NA	NA	NA	4	40	NA	NA
457	EFG	Treatment	2019-12-23	Day_25	15	10	0	22	25	NA	70	0	0	4	40	NA	NA
457	EFG	Treatment	2019-12-24	Day_26	15	11	NA	NA	25	NA	NA	NA	NA	4	40	NA	NA
457	EFG	Treatment	2019-12-25	Day_27	15	12	NA	NA	25	NA	NA	NA	NA	4	40	NA	NA
457	EFG	Treatment	2019-12-26	Day_28	15	13	NA	NA	25	NA	NA	NA	NA	4	40	NA	NA
457	EFG	Treatment	2019-12-27	Day_29	15	14	0	22	25	NA	84	0	0	4	40	NA	NA
457	EFG	Treatment	2019-12-28	Day_30	15	15	NA	NA	25	NA	NA	NA	NA	4	40	NA	NA
457	EFG	Treatment	2019-12-29	Day_31	15	16	NA	NA	25	NA	NA	NA	NA	4	40	NA	NA
457	EFG	Treatment	2019-12-30	Day_32	15	17	0	22	25	NA	92	0	0	4	40	NA	NA
457	EFG	Treatment	2019-12-31	Day_33	15	18	NA	NA	25	NA	NA	NA	NA	4	40	NA	NA
457	EFG	Treatment	2020-01-01	Day_34	15	19	NA	NA	25	NA	NA	NA	NA	4	40	NA	NA
457	EFG	Treatment	2020-01-02	Day_35	15	20	0	22	25	NA	94	0	0	4	40	NA	NA
457	EFG	Treatment	2020-01-03	Day_36	15	21	0	22	25	NA	92	0	0	4	40	NA	NA
457	EFG	Treatment	2020-01-04	Day_37	15	22	NA	NA	25	NA	NA	NA	NA	4	40	NA	NA
457	EFG	Treatment	2020-01-05	Day_38	15	23	NA	NA	25	NA	NA	NA	NA	4	40	NA	NA
457	EFG	Treatment	2020-01-06	Day_39	15	24	0	22	25	NA	90	0	0	4	40	NA	NA
457	EFG	Treatment	2020-01-07	Day_40	15	25	0	22	25	NA	82	4	0	4	40	NA	NA
457	EFG	Treatment	2020-01-08	Day_41	15	26	0	22	25	NA	87	11	0	4	40	NA	NA
457	EFG	Treatment	2020-01-09	Day_42	15	27	0	22	25	NA	76	16	0	4	40	NA	NA
457	EFG	Treatment	2020-01-10	Day_43	15	28	0	22	25	NA	80	18	0	4	40	NA	NA
457	EFG	Treatment	2020-01-11	Day_44	15	29	NA	NA	25	NA	NA	NA	NA	4	40	NA	NA
457	EFG	Treatment	2020-01-12	Day_45	15	30	NA	NA	25	NA	NA	NA	NA	4	40	NA	NA
457	EFG	Treatment	2020-01-13	Day_46	15	31	0	22	25	NA	46	36	0	4	40	NA	NA
457	EFG	Treatment	2020-01-14	Day_47	15	32	0	22	25	NA	33	48	0	4	40	NA	NA
457	EFG	Treatment	2020-01-15	Day_48	15	33	0	22	25	NA	27	49	0	4	40	NA	NA
457	EFG	Treatment	2020-01-16	Day_49	15	34	0	22	25	NA	18	56	0	4	40	NA	NA
457	EFG	Treatment	2020-01-17	Day_50	15	35	0	22	25	NA	17	57	0	4	40	NA	NA
457	EFG	Treatment	2020-01-18	Day_51	15	36	NA	NA	25	NA	NA	NA	NA	4	40	NA	NA
457	EFG	Treatment	2020-01-19	Day_52	15	37	NA	NA	25	NA	NA	NA	NA	4	40	NA	NA
457	EFG	Treatment	2020-01-20	Day_53	15	38	0	22	25	NA	0	68	0	4	40	NA	NA
457	EFG	Treatment	2020-01-21	Day_54	15	39	0	22	25	NA	1	69	0	4	40	NA	NA
457	EFG	Treatment	2020-01-22	Day_55	15	40	0	22	25	NA	0	70	0	4	40	NA	NA
457	EFG	Treatment	2020-01-23	Day_56	15	41	NA	NA	25	NA	NA	NA	NA	4	40	NA	NA
457	EFG	Treatment	2020-01-24	Day_57	15	42	0	22	25	NA	0	76	0	4	40	NA	NA
457	EFG	Treatment	2020-01-25	Day_58	15	43	NA	NA	25	NA	NA	NA	NA	4	40	NA	NA
457	EFG	Treatment	2020-01-26	Day_59	15	44	NA	NA	25	NA	NA	NA	NA	4	40	NA	NA
457	EFG	Treatment	2020-01-27	Day_60	15	45	0	22	25	NA	12	79	0	4	40	NA	NA
457	EFG	Treatment	2020-01-28	Day_61	15	46	0	22	25	NA	14	76	0	4	40	NA	NA
457	EFG	Treatment	2020-01-29	Day_62	15	47	0	22	25	NA	16	78	0	4	40	NA	NA
457	EFG	Treatment	2020-01-30	Day_63	15	48	0	22	25	NA	14	77	0	4	40	NA	NA
457	EFG	Treatment	2020-01-31	Day_64	15	49	0	22	25	NA	16	77	0	4	40	NA	NA
457	EFG	Treatment	2020-02-01	Day_65	15	50	NA	NA	25	NA	NA	NA	NA	4	40	NA	NA
457	EFG	Treatment	2020-02-02	Day_66	15	51	NA	NA	25	NA	NA	NA	NA	4	40	NA	NA
457	EFG	Treatment	2020-02-03	Day_67	15	52	0	22	25	NA	15	73	0	4	40	NA	NA
457	EFG	Treatment	2020-02-04	Day_68	15	53	0	22	25	NA	16	73	0	4	40	NA	NA
457	EFG	Treatment	2020-02-05	Day_69	15	54	0	22	25	NA	26	70	0	4	40	NA	NA
457	EFG	Treatment	2020-02-06	Day_70	15	55	0	22	25	NA	29	71	0	4	40	NA	NA
942	FGH	Treatment	2019-11-28	Day_0	5	NA	30	0	29	0	NA	0	0	5	13	67	NA
942	FGH	Treatment	2019-11-29	Day_1	5	NA	29	0	29	0	NA	0	0	5	13	67	NA
942	FGH	Treatment	2019-11-30	Day_2	5	NA	NA	NA	29	NA	NA	NA	NA	5	13	67	NA
942	FGH	Treatment	2019-12-01	Day_3	5	NA	NA	NA	29	NA	NA	NA	NA	5	13	67	NA
942	FGH	Treatment	2019-12-02	Day_4	5	NA	26	2	29	0	NA	0	0	5	13	67	NA
942	FGH	Treatment	2019-12-03	Day_5	5	0	25	3	29	6	0	0	0	5	13	67	NA
942	FGH	Treatment	2019-12-04	Day_6	5	1	25	3	29	NA	4	0	0	5	13	67	NA
942	FGH	Treatment	2019-12-05	Day_7	5	2	25	3	29	NA	6	0	0	5	13	67	NA
942	FGH	Treatment	2019-12-06	Day_8	5	3	NA	NA	29	NA	NA	NA	NA	5	13	67	NA
942	FGH	Treatment	2019-12-07	Day_9	5	4	NA	NA	29	NA	NA	NA	NA	5	13	67	NA
942	FGH	Treatment	2019-12-08	Day_10	5	5	NA	NA	29	NA	NA	NA	NA	5	13	67	NA
942	FGH	Treatment	2019-12-09	Day_11	5	6	21	6	29	NA	11	0	0	5	13	67	NA
942	FGH	Treatment	2019-12-10	Day_12	5	7	19	8	29	NA	25	0	0	5	13	67	NA
942	FGH	Treatment	2019-12-11	Day_13	5	8	17	8	29	NA	35	1	0	5	13	67	NA
942	FGH	Treatment	2019-12-12	Day_14	5	9	15	10	29	NA	41	2	0	5	13	67	NA
942	FGH	Treatment	2019-12-13	Day_15	5	10	12	13	29	NA	42	2	0	5	13	67	NA
942	FGH	Treatment	2019-12-14	Day_16	5	11	NA	NA	29	NA	NA	NA	NA	5	13	67	NA
942	FGH	Treatment	2019-12-15	Day_17	5	12	NA	NA	29	NA	NA	NA	NA	5	13	67	NA
942	FGH	Treatment	2019-12-16	Day_18	5	13	10	14	29	NA	62	2	0	5	13	67	NA
942	FGH	Treatment	2019-12-17	Day_19	5	14	10	14	29	NA	64	2	0	5	13	67	NA
942	FGH	Treatment	2019-12-18	Day_20	5	15	10	14	29	NA	64	2	0	5	13	67	NA
942	FGH	Treatment	2019-12-19	Day_21	5	16	9	15	29	NA	64	2	0	5	13	67	NA
942	FGH	Treatment	2019-12-20	Day_22	5	17	9	15	29	NA	64	2	0	5	13	67	NA
942	FGH	Treatment	2019-12-21	Day_23	5	18	NA	NA	29	NA	NA	NA	NA	5	13	67	NA
942	FGH	Treatment	2019-12-22	Day_24	5	19	NA	NA	29	NA	NA	NA	NA	5	13	67	NA
942	FGH	Treatment	2019-12-23	Day_25	5	20	3	20	29	NA	68	2	0	5	13	67	NA
942	FGH	Treatment	2019-12-24	Day_26	5	21	NA	NA	29	NA	NA	NA	NA	5	13	67	NA
942	FGH	Treatment	2019-12-25	Day_27	5	22	NA	NA	29	NA	NA	NA	NA	5	13	67	NA
942	FGH	Treatment	2019-12-26	Day_28	5	23	NA	NA	29	NA	NA	NA	NA	5	13	67	NA
942	FGH	Treatment	2019-12-27	Day_29	5	24	0	23	29	NA	77	2	0	5	13	67	NA
942	FGH	Treatment	2019-12-28	Day_30	5	25	NA	NA	29	NA	NA	NA	NA	5	13	67	NA
942	FGH	Treatment	2019-12-29	Day_31	5	26	NA	NA	29	NA	NA	NA	NA	5	13	67	NA
942	FGH	Treatment	2019-12-30	Day_32	5	27	0	23	29	NA	83	5	0	5	13	67	NA
942	FGH	Treatment	2019-12-31	Day_33	5	28	NA	NA	29	NA	NA	NA	NA	5	13	67	NA
942	FGH	Treatment	2020-01-01	Day_34	5	29	NA	NA	29	NA	NA	NA	NA	5	13	67	NA
942	FGH	Treatment	2020-01-02	Day_35	5	30	0	23	29	NA	84	12	0	5	13	67	NA
942	FGH	Treatment	2020-01-03	Day_36	5	31	0	23	29	NA	76	17	0	5	13	67	NA
942	FGH	Treatment	2020-01-04	Day_37	5	32	NA	NA	29	NA	NA	NA	NA	5	13	67	NA
942	FGH	Treatment	2020-01-05	Day_38	5	33	NA	NA	29	NA	NA	NA	NA	5	13	67	NA
942	FGH	Treatment	2020-01-06	Day_39	5	34	0	23	29	NA	68	25	0	5	13	67	NA
942	FGH	Treatment	2020-01-07	Day_40	5	35	0	23	29	NA	61	31	0	5	13	67	NA
942	FGH	Treatment	2020-01-08	Day_41	5	36	0	23	29	NA	43	41	0	5	13	67	NA
942	FGH	Treatment	2020-01-09	Day_42	5	37	0	23	29	NA	43	41	0	5	13	67	NA
942	FGH	Treatment	2020-01-10	Day_43	5	38	0	23	29	NA	42	41	0	5	13	67	NA
942	FGH	Treatment	2020-01-11	Day_44	5	39	NA	NA	29	NA	NA	NA	NA	5	13	67	NA
942	FGH	Treatment	2020-01-12	Day_45	5	40	NA	NA	29	NA	NA	NA	NA	5	13	67	NA
942	FGH	Treatment	2020-01-13	Day_46	5	41	0	23	29	NA	18	59	0	5	13	67	NA
942	FGH	Treatment	2020-01-14	Day_47	5	42	0	23	29	NA	16	61	0	5	13	67	NA
942	FGH	Treatment	2020-01-15	Day_48	5	43	0	23	29	NA	16	61	0	5	13	67	NA
942	FGH	Treatment	2020-01-16	Day_49	5	44	0	23	29	NA	14	64	0	5	13	67	NA
942	FGH	Treatment	2020-01-17	Day_50	5	45	0	23	29	NA	14	64	0	5	13	67	NA
942	FGH	Treatment	2020-01-18	Day_51	5	46	NA	NA	29	NA	NA	NA	NA	5	13	67	NA
942	FGH	Treatment	2020-01-19	Day_52	5	47	NA	NA	29	NA	NA	NA	NA	5	13	67	NA
942	FGH	Treatment	2020-01-20	Day_53	5	48	0	23	29	NA	10	70	0	5	13	67	NA
942	FGH	Treatment	2020-01-21	Day_54	5	49	0	23	29	NA	19	72	0	5	13	67	NA
942	FGH	Treatment	2020-01-22	Day_55	5	50	0	23	29	NA	17	72	0	5	13	67	NA
942	FGH	Treatment	2020-01-23	Day_56	5	51	NA	NA	29	NA	NA	NA	NA	5	13	67	NA
942	FGH	Treatment	2020-01-24	Day_57	5	52	0	23	29	NA	9	84	0	5	13	67	NA
942	FGH	Treatment	2020-01-25	Day_58	5	53	NA	NA	29	NA	NA	NA	NA	5	13	67	NA
942	FGH	Treatment	2020-01-26	Day_59	5	54	NA	NA	29	NA	NA	NA	NA	5	13	67	NA
942	FGH	Treatment	2020-01-27	Day_60	5	55	0	23	29	NA	19	82	0	5	13	67	NA
942	FGH	Treatment	2020-01-28	Day_61	5	56	0	23	29	NA	17	83	0	5	13	67	NA
942	FGH	Treatment	2020-01-29	Day_62	5	57	0	23	29	NA	17	84	0	5	13	67	NA
942	FGH	Treatment	2020-01-30	Day_63	5	58	0	23	29	NA	20	80	0	5	13	67	NA
942	FGH	Treatment	2020-01-31	Day_64	5	59	0	23	29	NA	21	72	0	5	13	67	NA
942	FGH	Treatment	2020-02-01	Day_65	5	60	NA	NA	29	NA	NA	NA	NA	5	13	67	NA
942	FGH	Treatment	2020-02-02	Day_66	5	61	NA	NA	29	NA	NA	NA	NA	5	13	67	NA
942	FGH	Treatment	2020-02-03	Day_67	5	62	0	23	29	NA	22	80	1	5	13	67	NA
942	FGH	Treatment	2020-02-04	Day_68	5	63	0	23	29	NA	22	80	1	5	13	67	NA
942	FGH	Treatment	2020-02-05	Day_69	5	64	0	23	29	NA	25	78	1	5	13	67	NA
942	FGH	Treatment	2020-02-06	Day_70	5	65	0	23	29	NA	32	78	1	5	13	67	NA
32	GHA	Treatment	2019-11-28	Day_0	6	NA	30	0	25	0	NA	0	0	1	29	NA	NA
32	GHA	Treatment	2019-11-29	Day_1	6	NA	29	1	25	14	NA	0	0	1	29	NA	NA
32	GHA	Treatment	2019-11-30	Day_2	6	NA	NA	NA	25	NA	NA	NA	NA	1	29	NA	NA
32	GHA	Treatment	2019-12-01	Day_3	6	NA	NA	NA	25	NA	NA	NA	NA	1	29	NA	NA
32	GHA	Treatment	2019-12-02	Day_4	6	NA	26	1	25	41	NA	0	0	1	29	NA	NA
32	GHA	Treatment	2019-12-03	Day_5	6	NA	21	2	25	42	NA	0	0	1	29	NA	NA
32	GHA	Treatment	2019-12-04	Day_6	6	0	20	3	25	45	0	0	0	1	29	NA	NA
32	GHA	Treatment	2019-12-05	Day_7	6	1	20	3	25	NA	9	0	0	1	29	NA	NA
32	GHA	Treatment	2019-12-06	Day_8	6	2	NA	NA	25	NA	NA	NA	NA	1	29	NA	NA
32	GHA	Treatment	2019-12-07	Day_9	6	3	NA	NA	25	NA	NA	NA	NA	1	29	NA	NA
32	GHA	Treatment	2019-12-08	Day_10	6	4	NA	NA	25	NA	NA	NA	NA	1	29	NA	NA
32	GHA	Treatment	2019-12-09	Day_11	6	5	15	9	25	NA	28	0	0	1	29	NA	NA
32	GHA	Treatment	2019-12-10	Day_12	6	6	15	9	25	NA	38	0	0	1	29	NA	NA
32	GHA	Treatment	2019-12-11	Day_13	6	7	11	11	25	NA	40	0	0	1	29	NA	NA
32	GHA	Treatment	2019-12-12	Day_14	6	8	9	12	25	NA	42	0	0	1	29	NA	NA
32	GHA	Treatment	2019-12-13	Day_15	6	9	9	13	25	NA	42	0	0	1	29	NA	NA
32	GHA	Treatment	2019-12-14	Day_16	6	10	NA	NA	25	NA	NA	NA	NA	1	29	NA	NA
32	GHA	Treatment	2019-12-15	Day_17	6	11	NA	NA	25	NA	NA	NA	NA	1	29	NA	NA
32	GHA	Treatment	2019-12-16	Day_18	6	12	8	14	25	NA	43	0	0	1	29	NA	NA
32	GHA	Treatment	2019-12-17	Day_19	6	13	8	14	25	NA	49	0	0	1	29	NA	NA
32	GHA	Treatment	2019-12-18	Day_20	6	14	8	14	25	NA	51	0	0	1	29	NA	NA
32	GHA	Treatment	2019-12-19	Day_21	6	15	7	15	25	NA	53	0	0	1	29	NA	NA
32	GHA	Treatment	2019-12-20	Day_22	6	16	7	15	25	NA	53	0	0	1	29	NA	NA
32	GHA	Treatment	2019-12-21	Day_23	6	17	NA	NA	25	NA	NA	NA	NA	1	29	NA	NA
32	GHA	Treatment	2019-12-22	Day_24	6	18	NA	NA	25	NA	NA	NA	NA	1	29	NA	NA
32	GHA	Treatment	2019-12-23	Day_25	6	19	0	22	25	NA	53	0	0	1	29	NA	NA
32	GHA	Treatment	2019-12-24	Day_26	6	20	NA	NA	25	NA	NA	NA	NA	1	29	NA	NA
32	GHA	Treatment	2019-12-25	Day_27	6	21	NA	NA	25	NA	NA	NA	NA	1	29	NA	NA
32	GHA	Treatment	2019-12-26	Day_28	6	22	NA	NA	25	NA	NA	NA	NA	1	29	NA	NA
32	GHA	Treatment	2019-12-27	Day_29	6	23	0	22	25	NA	59	1	0	1	29	NA	NA
32	GHA	Treatment	2019-12-28	Day_30	6	24	NA	NA	25	NA	NA	NA	NA	1	29	NA	NA
32	GHA	Treatment	2019-12-29	Day_31	6	25	NA	NA	25	NA	NA	NA	NA	1	29	NA	NA
32	GHA	Treatment	2019-12-30	Day_32	6	26	0	22	25	NA	59	1	0	1	29	NA	NA
32	GHA	Treatment	2019-12-31	Day_33	6	27	NA	NA	25	NA	NA	NA	NA	1	29	NA	NA
32	GHA	Treatment	2020-01-01	Day_34	6	28	NA	NA	25	NA	NA	NA	NA	1	29	NA	NA
32	GHA	Treatment	2020-01-02	Day_35	6	29	0	22	25	NA	46	14	0	1	29	NA	NA
32	GHA	Treatment	2020-01-03	Day_36	6	30	0	22	25	NA	41	17	0	1	29	NA	NA
32	GHA	Treatment	2020-01-04	Day_37	6	31	NA	NA	25	NA	NA	NA	NA	1	29	NA	NA
32	GHA	Treatment	2020-01-05	Day_38	6	32	NA	NA	25	NA	NA	NA	NA	1	29	NA	NA
32	GHA	Treatment	2020-01-06	Day_39	6	33	0	22	25	NA	39	19	0	1	29	NA	NA
32	GHA	Treatment	2020-01-07	Day_40	6	34	0	22	25	NA	41	21	0	1	29	NA	NA
32	GHA	Treatment	2020-01-08	Day_41	6	35	0	22	25	NA	48	22	0	1	29	NA	NA
32	GHA	Treatment	2020-01-09	Day_42	6	36	0	22	25	NA	33	24	0	1	29	NA	NA
32	GHA	Treatment	2020-01-10	Day_43	6	37	0	22	25	NA	33	24	0	1	29	NA	NA
32	GHA	Treatment	2020-01-11	Day_44	6	38	NA	NA	25	NA	NA	NA	NA	1	29	NA	NA
32	GHA	Treatment	2020-01-12	Day_45	6	39	NA	NA	25	NA	NA	NA	NA	1	29	NA	NA
32	GHA	Treatment	2020-01-13	Day_46	6	40	0	22	25	NA	28	26	0	1	29	NA	NA
32	GHA	Treatment	2020-01-14	Day_47	6	41	0	22	25	NA	28	26	0	1	29	NA	NA
32	GHA	Treatment	2020-01-15	Day_48	6	42	0	22	25	NA	27	27	0	1	29	NA	NA
32	GHA	Treatment	2020-01-16	Day_49	6	43	0	22	25	NA	18	34	0	1	29	NA	NA
32	GHA	Treatment	2020-01-17	Day_50	6	44	0	22	25	NA	33	33	0	1	29	NA	NA
32	GHA	Treatment	2020-01-18	Day_51	6	45	NA	NA	25	NA	NA	NA	NA	1	29	NA	NA
32	GHA	Treatment	2020-01-19	Day_52	6	46	NA	NA	25	NA	NA	NA	NA	1	29	NA	NA
32	GHA	Treatment	2020-01-20	Day_53	6	47	0	22	25	NA	30	38	0	1	29	NA	NA
32	GHA	Treatment	2020-01-21	Day_54	6	48	0	22	25	NA	18	38	0	1	29	NA	NA
32	GHA	Treatment	2020-01-22	Day_55	6	49	0	22	25	NA	14	38	0	1	29	NA	NA
32	GHA	Treatment	2020-01-23	Day_56	6	50	NA	NA	25	NA	NA	NA	NA	1	29	NA	NA
32	GHA	Treatment	2020-01-24	Day_57	6	51	0	22	25	NA	2	39	0	1	29	NA	NA
32	GHA	Treatment	2020-01-25	Day_58	6	52	NA	NA	25	NA	NA	NA	NA	1	29	NA	NA
32	GHA	Treatment	2020-01-26	Day_59	6	53	NA	NA	25	NA	NA	NA	NA	1	29	NA	NA
32	GHA	Treatment	2020-01-27	Day_60	6	54	0	22	25	NA	12	42	0	1	29	NA	NA
32	GHA	Treatment	2020-01-28	Day_61	6	55	0	22	25	NA	15	41	0	1	29	NA	NA
32	GHA	Treatment	2020-01-29	Day_62	6	56	0	22	25	NA	17	38	0	1	29	NA	NA
32	GHA	Treatment	2020-01-30	Day_63	6	57	0	22	25	NA	18	38	0	1	29	NA	NA
32	GHA	Treatment	2020-01-31	Day_64	6	58	0	22	25	NA	17	38	0	1	29	NA	NA
32	GHA	Treatment	2020-02-01	Day_65	6	59	NA	NA	25	NA	NA	NA	NA	1	29	NA	NA
32	GHA	Treatment	2020-02-02	Day_66	6	60	NA	NA	25	NA	NA	NA	NA	1	29	NA	NA
32	GHA	Treatment	2020-02-03	Day_67	6	61	0	22	25	NA	11	40	0	1	29	NA	NA
32	GHA	Treatment	2020-02-04	Day_68	6	62	0	22	25	NA	11	40	0	1	29	NA	NA
32	GHA	Treatment	2020-02-05	Day_69	6	63	0	22	25	NA	13	38	0	1	29	NA	NA
32	GHA	Treatment	2020-02-06	Day_70	6	64	0	22	25	NA	14	38	0	1	29	NA	NA
531	ABC	Treatment	2019-11-26	Day_0	13	NA	30	0	27	0	NA	0	0	1	34	48	72
531	ABC	Treatment	2019-11-27	Day_1	13	NA	30	0	27	2	NA	0	0	1	34	48	72
531	ABC	Treatment	2019-11-28	Day_2	13	NA	30	0	27	5	NA	0	0	1	34	48	72
531	ABC	Treatment	2019-11-29	Day_3	13	NA	30	0	27	8	NA	0	0	1	34	48	72
531	ABC	Treatment	2019-11-30	Day_4	13	NA	NA	NA	27	NA	NA	NA	NA	1	34	48	72
531	ABC	Treatment	2019-12-01	Day_5	13	NA	NA	NA	27	NA	NA	NA	NA	1	34	48	72
531	ABC	Treatment	2019-12-02	Day_6	13	NA	30	0	27	15	NA	0	0	1	34	48	72
531	ABC	Treatment	2019-12-03	Day_7	13	NA	29	0	27	18	NA	0	0	1	34	48	72
531	ABC	Treatment	2019-12-04	Day_8	13	NA	28	0	27	23	NA	0	0	1	34	48	72
531	ABC	Treatment	2019-12-05	Day_9	13	NA	28	0	27	33	NA	0	0	1	34	48	72
531	ABC	Treatment	2019-12-06	Day_10	13	NA	NA	NA	27	NA	NA	0	0	1	34	48	72
531	ABC	Treatment	2019-12-07	Day_11	13	NA	NA	NA	27	NA	NA	NA	NA	1	34	48	72
531	ABC	Treatment	2019-12-08	Day_12	13	NA	NA	NA	27	NA	NA	NA	NA	1	34	48	72
531	ABC	Treatment	2019-12-09	Day_13	13	0	23	4	27	39	0	0	0	1	34	48	72
531	ABC	Treatment	2019-12-10	Day_14	13	1	20	5	27	NA	16	0	0	1	34	48	72
531	ABC	Treatment	2019-12-11	Day_15	13	2	19	5	27	NA	18	0	0	1	34	48	72
531	ABC	Treatment	2019-12-12	Day_16	13	3	19	7	27	NA	32	0	0	1	34	48	72
531	ABC	Treatment	2019-12-13	Day_17	13	4	19	7	27	NA	33	0	0	1	34	48	72
531	ABC	Treatment	2019-12-14	Day_18	13	5	NA	NA	27	NA	NA	NA	NA	1	34	48	72
531	ABC	Treatment	2019-12-15	Day_19	13	6	NA	NA	27	NA	NA	NA	NA	1	34	48	72
531	ABC	Treatment	2019-12-16	Day_20	13	7	8	15	27	NA	58	0	0	1	34	48	72
531	ABC	Treatment	2019-12-17	Day_21	13	8	7	16	27	NA	74	0	0	1	34	48	72
531	ABC	Treatment	2019-12-18	Day_22	13	9	7	16	27	NA	80	0	0	1	34	48	72
531	ABC	Treatment	2019-12-19	Day_23	13	10	4	18	27	NA	82	0	0	1	34	48	72
531	ABC	Treatment	2019-12-20	Day_24	13	11	4	18	27	NA	85	0	0	1	34	48	72
531	ABC	Treatment	2019-12-21	Day_25	13	12	NA	NA	27	NA	NA	NA	NA	1	34	48	72
531	ABC	Treatment	2019-12-22	Day_26	13	13	NA	NA	27	NA	NA	NA	NA	1	34	48	72
531	ABC	Treatment	2019-12-23	Day_27	13	14	0	22	27	NA	96	0	0	1	34	48	72
531	ABC	Treatment	2019-12-24	Day_28	13	15	NA	NA	27	NA	NA	NA	NA	1	34	48	72
531	ABC	Treatment	2019-12-25	Day_29	13	16	NA	NA	27	NA	NA	NA	NA	1	34	48	72
531	ABC	Treatment	2019-12-26	Day_30	13	17	NA	NA	27	NA	NA	NA	NA	1	34	48	72
531	ABC	Treatment	2019-12-27	Day_31	13	18	0	22	27	NA	99	0	0	1	34	48	72
531	ABC	Treatment	2019-12-28	Day_32	13	19	NA	NA	27	NA	NA	NA	NA	1	34	48	72
531	ABC	Treatment	2019-12-29	Day_33	13	20	NA	NA	27	NA	NA	NA	NA	1	34	48	72
531	ABC	Treatment	2019-12-30	Day_34	13	21	0	22	27	NA	123	2	0	1	34	48	72
531	ABC	Treatment	2019-12-31	Day_35	13	22	NA	NA	27	NA	NA	NA	NA	1	34	48	72
531	ABC	Treatment	2020-01-01	Day_36	13	23	NA	NA	27	NA	NA	NA	NA	1	34	48	72
531	ABC	Treatment	2020-01-02	Day_37	13	24	0	22	27	NA	123	9	0	1	34	48	72
531	ABC	Treatment	2020-01-03	Day_38	13	25	0	22	27	NA	125	9	0	1	34	48	72
531	ABC	Treatment	2020-01-04	Day_39	13	26	NA	NA	27	NA	NA	NA	NA	1	34	48	72
531	ABC	Treatment	2020-01-05	Day_40	13	27	NA	NA	27	NA	NA	NA	NA	1	34	48	72
531	ABC	Treatment	2020-01-06	Day_41	13	28	0	21	27	NA	117	17	0	1	34	48	72
531	ABC	Treatment	2020-01-07	Day_42	13	29	0	21	27	NA	93	36	0	1	34	48	72
531	ABC	Treatment	2020-01-08	Day_43	13	30	0	21	27	NA	84	36	0	1	34	48	72
531	ABC	Treatment	2020-01-09	Day_44	13	31	0	21	27	NA	65	44	0	1	34	48	72
531	ABC	Treatment	2020-01-10	Day_45	13	32	0	21	27	NA	73	52	0	1	34	48	72
531	ABC	Treatment	2020-01-11	Day_46	13	33	NA	NA	27	NA	NA	NA	NA	1	34	48	72
531	ABC	Treatment	2020-01-12	Day_47	13	34	NA	NA	27	NA	NA	NA	NA	1	34	48	72
531	ABC	Treatment	2020-01-13	Day_48	13	35	0	21	27	NA	35	62	1	1	34	48	72
531	ABC	Treatment	2020-01-14	Day_49	13	36	0	21	27	NA	28	67	1	1	34	48	72
531	ABC	Treatment	2020-01-15	Day_50	13	37	0	21	27	NA	26	67	1	1	34	48	72
531	ABC	Treatment	2020-01-16	Day_51	13	38	0	21	27	NA	33	69	1	1	34	48	72
531	ABC	Treatment	2020-01-17	Day_52	13	39	0	21	27	NA	39	67	1	1	34	48	72
531	ABC	Treatment	2020-01-18	Day_53	13	40	NA	NA	27	NA	NA	NA	NA	1	34	48	72
531	ABC	Treatment	2020-01-19	Day_54	13	41	NA	NA	27	NA	NA	NA	NA	1	34	48	72
531	ABC	Treatment	2020-01-20	Day_55	13	42	0	21	27	NA	43	78	2	1	34	48	72
531	ABC	Treatment	2020-01-21	Day_56	13	43	0	21	27	NA	36	84	3	1	34	48	72
531	ABC	Treatment	2020-01-22	Day_57	13	44	0	21	27	NA	36	84	3	1	34	48	72
531	ABC	Treatment	2020-01-23	Day_58	13	45	NA	NA	27	NA	NA	NA	NA	1	34	48	72
531	ABC	Treatment	2020-01-24	Day_59	13	46	0	21	27	NA	32	90	3	1	34	48	72
531	ABC	Treatment	2020-01-25	Day_60	13	47	NA	NA	27	NA	NA	NA	NA	1	34	48	72
531	ABC	Treatment	2020-01-26	Day_61	13	48	NA	NA	27	NA	NA	NA	NA	1	34	48	72
531	ABC	Treatment	2020-01-27	Day_62	13	49	0	21	27	NA	30	87	3	1	34	48	72
531	ABC	Treatment	2020-01-28	Day_63	13	50	0	21	27	NA	30	90	3	1	34	48	72
531	ABC	Treatment	2020-01-29	Day_64	13	51	0	21	27	NA	32	92	3	1	34	48	72
531	ABC	Treatment	2020-01-30	Day_65	13	52	0	21	27	NA	32	90	3	1	34	48	72
531	ABC	Treatment	2020-01-31	Day_66	13	53	0	21	27	NA	27	93	4	1	34	48	72
531	ABC	Treatment	2020-02-01	Day_67	13	54	NA	NA	27	NA	NA	NA	NA	1	34	48	72
531	ABC	Treatment	2020-02-02	Day_68	13	55	NA	NA	27	NA	NA	NA	NA	1	34	48	72
531	ABC	Treatment	2020-02-03	Day_69	13	56	0	21	27	NA	31	93	4	1	34	48	72
531	ABC	Treatment	2020-02-04	Day_70	13	57	0	21	27	NA	31	93	4	1	34	48	72
829	BCD	Treatment	2019-11-26	Day_0	13	NA	30	0	27	0	NA	0	0	2	41	NA	NA
829	BCD	Treatment	2019-11-27	Day_1	13	NA	30	0	27	NA	NA	0	0	2	41	NA	NA
829	BCD	Treatment	2019-11-28	Day_2	13	NA	29	0	27	6	NA	0	0	2	41	NA	NA
829	BCD	Treatment	2019-11-29	Day_3	13	NA	29	0	27	13	NA	0	0	2	41	NA	NA
829	BCD	Treatment	2019-11-30	Day_4	13	NA	NA	NA	27	NA	NA	NA	NA	2	41	NA	NA
829	BCD	Treatment	2019-12-01	Day_5	13	NA	NA	NA	27	NA	NA	NA	NA	2	41	NA	NA
829	BCD	Treatment	2019-12-02	Day_6	13	NA	29	0	27	21	NA	0	0	2	41	NA	NA
829	BCD	Treatment	2019-12-03	Day_7	13	NA	29	0	27	26	NA	0	0	2	41	NA	NA
829	BCD	Treatment	2019-12-04	Day_8	13	NA	28	0	27	29	NA	0	0	2	41	NA	NA
829	BCD	Treatment	2019-12-05	Day_9	13	NA	27	0	27	31	NA	0	0	2	41	NA	NA
829	BCD	Treatment	2019-12-06	Day_10	13	NA	NA	NA	27	NA	NA	0	0	2	41	NA	NA
829	BCD	Treatment	2019-12-07	Day_11	13	NA	NA	NA	27	NA	NA	NA	NA	2	41	NA	NA
829	BCD	Treatment	2019-12-08	Day_12	13	NA	NA	NA	27	NA	NA	NA	NA	2	41	NA	NA
829	BCD	Treatment	2019-12-09	Day_13	13	0	18	8	27	42	0	0	0	2	41	NA	NA
829	BCD	Treatment	2019-12-10	Day_14	13	1	15	11	27	NA	3	0	0	2	41	NA	NA
829	BCD	Treatment	2019-12-11	Day_15	13	2	11	12	27	NA	7	0	0	2	41	NA	NA
829	BCD	Treatment	2019-12-12	Day_16	13	3	10	13	27	NA	9	0	0	2	41	NA	NA
829	BCD	Treatment	2019-12-13	Day_17	13	4	10	13	27	NA	14	0	0	2	41	NA	NA
829	BCD	Treatment	2019-12-14	Day_18	13	5	NA	NA	27	NA	NA	NA	NA	2	41	NA	NA
829	BCD	Treatment	2019-12-15	Day_19	13	6	NA	NA	27	NA	NA	NA	NA	2	41	NA	NA
829	BCD	Treatment	2019-12-16	Day_20	13	7	7	15	27	NA	42	0	0	2	41	NA	NA
829	BCD	Treatment	2019-12-17	Day_21	13	8	8	16	27	NA	44	0	0	2	41	NA	NA
829	BCD	Treatment	2019-12-18	Day_22	13	9	6	17	27	NA	48	0	0	2	41	NA	NA
829	BCD	Treatment	2019-12-19	Day_23	13	10	6	17	27	NA	48	0	0	2	41	NA	NA
829	BCD	Treatment	2019-12-20	Day_24	13	11	6	17	27	NA	50	0	0	2	41	NA	NA
829	BCD	Treatment	2019-12-21	Day_25	13	12	NA	NA	27	NA	NA	NA	NA	2	41	NA	NA
829	BCD	Treatment	2019-12-22	Day_26	13	13	NA	NA	27	NA	NA	NA	NA	2	41	NA	NA
829	BCD	Treatment	2019-12-23	Day_27	13	14	0	21	27	NA	55	0	0	2	41	NA	NA
829	BCD	Treatment	2019-12-24	Day_28	13	15	NA	NA	27	NA	NA	NA	NA	2	41	NA	NA
829	BCD	Treatment	2019-12-25	Day_29	13	16	NA	NA	27	NA	NA	NA	NA	2	41	NA	NA
829	BCD	Treatment	2019-12-26	Day_30	13	17	NA	NA	27	NA	NA	NA	NA	2	41	NA	NA
829	BCD	Treatment	2019-12-27	Day_31	13	18	0	21	27	NA	73	0	0	2	41	NA	NA
829	BCD	Treatment	2019-12-28	Day_32	13	19	NA	NA	27	NA	NA	NA	NA	2	41	NA	NA
829	BCD	Treatment	2019-12-29	Day_33	13	20	NA	NA	27	NA	NA	NA	NA	2	41	NA	NA
829	BCD	Treatment	2019-12-30	Day_34	13	21	0	21	27	NA	78	0	0	2	41	NA	NA
829	BCD	Treatment	2019-12-31	Day_35	13	22	NA	NA	27	NA	NA	NA	NA	2	41	NA	NA
829	BCD	Treatment	2020-01-01	Day_36	13	23	NA	NA	27	NA	NA	NA	NA	2	41	NA	NA
829	BCD	Treatment	2020-01-02	Day_37	13	24	0	21	27	NA	80	0	0	2	41	NA	NA
829	BCD	Treatment	2020-01-03	Day_38	13	25	0	21	27	NA	78	0	0	2	41	NA	NA
829	BCD	Treatment	2020-01-04	Day_39	13	26	NA	NA	27	NA	NA	NA	NA	2	41	NA	NA
829	BCD	Treatment	2020-01-05	Day_40	13	27	NA	NA	27	NA	NA	NA	NA	2	41	NA	NA
829	BCD	Treatment	2020-01-06	Day_41	13	28	0	21	27	NA	73	7	0	2	41	NA	NA
829	BCD	Treatment	2020-01-07	Day_42	13	29	0	21	27	NA	79	12	0	2	41	NA	NA
829	BCD	Treatment	2020-01-08	Day_43	13	30	0	21	27	NA	59	19	0	2	41	NA	NA
829	BCD	Treatment	2020-01-09	Day_44	13	31	0	21	27	NA	53	27	0	2	41	NA	NA
829	BCD	Treatment	2020-01-10	Day_45	13	32	0	21	27	NA	41	37	0	2	41	NA	NA
829	BCD	Treatment	2020-01-11	Day_46	13	33	NA	NA	27	NA	NA	NA	NA	2	41	NA	NA
829	BCD	Treatment	2020-01-12	Day_47	13	34	NA	NA	27	NA	NA	NA	NA	2	41	NA	NA
829	BCD	Treatment	2020-01-13	Day_48	13	35	0	21	27	NA	26	48	0	2	41	NA	NA
829	BCD	Treatment	2020-01-14	Day_49	13	36	0	21	27	NA	22	52	0	2	41	NA	NA
829	BCD	Treatment	2020-01-15	Day_50	13	37	0	21	27	NA	20	53	0	2	41	NA	NA
829	BCD	Treatment	2020-01-16	Day_51	13	38	0	21	27	NA	16	53	0	2	41	NA	NA
829	BCD	Treatment	2020-01-17	Day_52	13	39	0	21	27	NA	11	57	0	2	41	NA	NA
829	BCD	Treatment	2020-01-18	Day_53	13	40	NA	NA	27	NA	NA	NA	NA	2	41	NA	NA
829	BCD	Treatment	2020-01-19	Day_54	13	41	NA	NA	27	NA	NA	NA	NA	2	41	NA	NA
829	BCD	Treatment	2020-01-20	Day_55	13	42	0	21	27	NA	7	57	0	2	41	NA	NA
829	BCD	Treatment	2020-01-21	Day_56	13	43	0	21	27	NA	5	58	0	2	41	NA	NA
829	BCD	Treatment	2020-01-22	Day_57	13	44	0	21	27	NA	5	58	0	2	41	NA	NA
829	BCD	Treatment	2020-01-23	Day_58	13	45	NA	NA	27	NA	NA	NA	NA	2	41	NA	NA
829	BCD	Treatment	2020-01-24	Day_59	13	46	0	21	27	NA	1	66	0	2	41	NA	NA
829	BCD	Treatment	2020-01-25	Day_60	13	47	NA	NA	27	NA	NA	NA	NA	2	41	NA	NA
829	BCD	Treatment	2020-01-26	Day_61	13	48	NA	NA	27	NA	NA	NA	NA	2	41	NA	NA
829	BCD	Treatment	2020-01-27	Day_62	13	49	0	21	27	NA	5	66	0	2	41	NA	NA
829	BCD	Treatment	2020-01-28	Day_63	13	50	0	21	27	NA	3	69	0	2	41	NA	NA
829	BCD	Treatment	2020-01-29	Day_64	13	51	0	21	27	NA	0	73	0	2	41	NA	NA
829	BCD	Treatment	2020-01-30	Day_65	13	52	0	21	27	NA	1	70	0	2	41	NA	NA
829	BCD	Treatment	2020-01-31	Day_66	13	53	0	21	27	NA	0	70	0	2	41	NA	NA
829	BCD	Treatment	2020-02-01	Day_67	13	54	NA	NA	27	NA	NA	NA	NA	2	41	NA	NA
829	BCD	Treatment	2020-02-02	Day_68	13	55	NA	NA	27	NA	NA	NA	NA	2	41	NA	NA
829	BCD	Treatment	2020-02-03	Day_69	13	56	0	21	27	NA	1	67	0	2	41	NA	NA
829	BCD	Treatment	2020-02-04	Day_70	13	57	0	21	27	NA	1	73	0	2	41	NA	NA
254	CDE	Treatment	2019-11-28	Day_0	4	NA	30	0	29	0	NA	0	0	1	32	NA	NA
254	CDE	Treatment	2019-11-29	Day_1	4	NA	30	0	29	12	NA	0	0	1	32	NA	NA
254	CDE	Treatment	2019-11-30	Day_2	4	NA	NA	NA	29	NA	NA	NA	NA	1	32	NA	NA
254	CDE	Treatment	2019-12-01	Day_3	4	NA	NA	NA	29	NA	NA	NA	NA	1	32	NA	NA
254	CDE	Treatment	2019-12-02	Day_4	4	0	27	3	29	34	0	0	0	1	32	NA	NA
254	CDE	Treatment	2019-12-03	Day_5	4	1	25	5	29	NA	3	0	0	1	32	NA	NA
254	CDE	Treatment	2019-12-04	Day_6	4	2	25	5	29	NA	13	0	0	1	32	NA	NA
254	CDE	Treatment	2019-12-05	Day_7	4	3	22	6	29	NA	16	0	0	1	32	NA	NA
254	CDE	Treatment	2019-12-06	Day_8	4	4	NA	NA	29	NA	NA	NA	NA	1	32	NA	NA
254	CDE	Treatment	2019-12-07	Day_9	4	5	NA	NA	29	NA	NA	NA	NA	1	32	NA	NA
254	CDE	Treatment	2019-12-08	Day_10	4	6	NA	NA	29	NA	NA	NA	NA	1	32	NA	NA
254	CDE	Treatment	2019-12-09	Day_11	4	7	18	10	29	NA	46	0	0	1	32	NA	NA
254	CDE	Treatment	2019-12-10	Day_12	4	8	15	12	29	NA	46	0	0	1	32	NA	NA
254	CDE	Treatment	2019-12-11	Day_13	4	9	11	16	29	NA	47	0	0	1	32	NA	NA
254	CDE	Treatment	2019-12-12	Day_14	4	10	11	16	29	NA	49	0	0	1	32	NA	NA
254	CDE	Treatment	2019-12-13	Day_15	4	11	11	16	29	NA	52	0	0	1	32	NA	NA
254	CDE	Treatment	2019-12-14	Day_16	4	12	NA	NA	29	NA	NA	NA	NA	1	32	NA	NA
254	CDE	Treatment	2019-12-15	Day_17	4	13	NA	NA	29	NA	NA	NA	NA	1	32	NA	NA
254	CDE	Treatment	2019-12-16	Day_18	4	14	11	16	29	NA	63	0	0	1	32	NA	NA
254	CDE	Treatment	2019-12-17	Day_19	4	15	11	16	29	NA	67	0	0	1	32	NA	NA
254	CDE	Treatment	2019-12-18	Day_20	4	16	7	20	29	NA	69	0	0	1	32	NA	NA
254	CDE	Treatment	2019-12-19	Day_21	4	17	5	22	29	NA	83	0	0	1	32	NA	NA
254	CDE	Treatment	2019-12-20	Day_22	4	18	5	22	29	NA	84	0	0	1	32	NA	NA
254	CDE	Treatment	2019-12-21	Day_23	4	19	NA	NA	29	NA	NA	NA	NA	1	32	NA	NA
254	CDE	Treatment	2019-12-22	Day_24	4	20	NA	NA	29	NA	NA	NA	NA	1	32	NA	NA
254	CDE	Treatment	2019-12-23	Day_25	4	21	3	24	29	NA	86	0	0	1	32	NA	NA
254	CDE	Treatment	2019-12-24	Day_26	4	22	NA	NA	29	NA	NA	NA	NA	1	32	NA	NA
254	CDE	Treatment	2019-12-25	Day_27	4	23	NA	NA	29	NA	NA	NA	NA	1	32	NA	NA
254	CDE	Treatment	2019-12-26	Day_28	4	24	NA	NA	29	NA	NA	NA	NA	1	32	NA	NA
254	CDE	Treatment	2019-12-27	Day_29	4	25	0	27	29	NA	86	0	0	1	32	NA	NA
254	CDE	Treatment	2019-12-28	Day_30	4	26	NA	NA	29	NA	NA	NA	NA	1	32	NA	NA
254	CDE	Treatment	2019-12-29	Day_31	4	27	NA	NA	29	NA	NA	NA	NA	1	32	NA	NA
254	CDE	Treatment	2019-12-30	Day_32	4	28	0	27	29	NA	69	8	0	1	32	NA	NA
254	CDE	Treatment	2019-12-31	Day_33	4	29	NA	NA	29	NA	NA	NA	NA	1	32	NA	NA
254	CDE	Treatment	2020-01-01	Day_34	4	30	NA	NA	29	NA	NA	NA	NA	1	32	NA	NA
254	CDE	Treatment	2020-01-02	Day_35	4	31	0	27	29	NA	54	31	0	1	32	NA	NA
254	CDE	Treatment	2020-01-03	Day_36	4	32	0	27	29	NA	50	31	0	1	32	NA	NA
254	CDE	Treatment	2020-01-04	Day_37	4	33	NA	NA	29	NA	NA	NA	NA	1	32	NA	NA
254	CDE	Treatment	2020-01-05	Day_38	4	34	NA	NA	29	NA	NA	NA	NA	1	32	NA	NA
254	CDE	Treatment	2020-01-06	Day_39	4	35	0	26	29	NA	48	33	0	1	32	NA	NA
254	CDE	Treatment	2020-01-07	Day_40	4	36	0	26	29	NA	48	33	0	1	32	NA	NA
254	CDE	Treatment	2020-01-08	Day_41	4	37	0	26	29	NA	43	38	0	1	32	NA	NA
254	CDE	Treatment	2020-01-09	Day_42	4	38	0	25	29	NA	33	43	0	1	32	NA	NA
254	CDE	Treatment	2020-01-10	Day_43	4	39	0	24	29	NA	29	48	0	1	32	NA	NA
254	CDE	Treatment	2020-01-11	Day_44	4	40	NA	NA	29	NA	NA	NA	NA	1	32	NA	NA
254	CDE	Treatment	2020-01-12	Day_45	4	41	NA	NA	29	NA	NA	NA	NA	1	32	NA	NA
254	CDE	Treatment	2020-01-13	Day_46	4	42	0	24	29	NA	14	58	0	1	32	NA	NA
254	CDE	Treatment	2020-01-14	Day_47	4	43	0	24	29	NA	13	58	0	1	32	NA	NA
254	CDE	Treatment	2020-01-15	Day_48	4	44	0	24	29	NA	13	58	0	1	32	NA	NA
254	CDE	Treatment	2020-01-16	Day_49	4	45	0	24	29	NA	3	66	0	1	32	NA	NA
254	CDE	Treatment	2020-01-17	Day_50	4	46	0	24	29	NA	0	71	0	1	32	NA	NA
254	CDE	Treatment	2020-01-18	Day_51	4	47	NA	NA	29	NA	NA	NA	NA	1	32	NA	NA
254	CDE	Treatment	2020-01-19	Day_52	4	48	NA	NA	29	NA	NA	NA	NA	1	32	NA	NA
254	CDE	Treatment	2020-01-20	Day_53	4	49	0	24	29	NA	6	73	0	1	32	NA	NA
254	CDE	Treatment	2020-01-21	Day_54	4	50	0	24	29	NA	6	65	0	1	32	NA	NA
254	CDE	Treatment	2020-01-22	Day_55	4	51	0	24	29	NA	9	79	0	1	32	NA	NA
254	CDE	Treatment	2020-01-23	Day_56	4	52	NA	NA	29	NA	NA	NA	NA	1	32	NA	NA
254	CDE	Treatment	2020-01-24	Day_57	4	53	0	24	29	NA	12	75	0	1	32	NA	NA
254	CDE	Treatment	2020-01-25	Day_58	4	54	NA	NA	29	NA	NA	NA	NA	1	32	NA	NA
254	CDE	Treatment	2020-01-26	Day_59	4	55	NA	NA	29	NA	NA	NA	NA	1	32	NA	NA
254	CDE	Treatment	2020-01-27	Day_60	4	56	0	24	29	NA	19	74	0	1	32	NA	NA
254	CDE	Treatment	2020-01-28	Day_61	4	57	0	24	29	NA	21	74	0	1	32	NA	NA
254	CDE	Treatment	2020-01-29	Day_62	4	58	0	24	29	NA	21	73	0	1	32	NA	NA
254	CDE	Treatment	2020-01-30	Day_63	4	59	0	24	29	NA	21	73	0	1	32	NA	NA
254	CDE	Treatment	2020-01-31	Day_64	4	60	0	24	29	NA	24	74	0	1	32	NA	NA
254	CDE	Treatment	2020-02-01	Day_65	4	61	NA	NA	29	NA	NA	NA	NA	1	32	NA	NA
254	CDE	Treatment	2020-02-02	Day_66	4	62	NA	NA	29	NA	NA	NA	NA	1	32	NA	NA
254	CDE	Treatment	2020-02-03	Day_67	4	63	0	24	29	NA	24	74	0	1	32	NA	NA
254	CDE	Treatment	2020-02-04	Day_68	4	64	0	24	29	NA	18	66	0	1	32	NA	NA
254	CDE	Treatment	2020-02-05	Day_69	4	65	0	24	29	NA	18	67	0	1	32	NA	NA
254	CDE	Treatment	2020-02-06	Day_70	4	66	0	24	29	NA	17	69	0	1	32	NA	NA
245	DEF	Treatment	2019-12-03	Day_0	13	NA	30	0	27	0	NA	0	0	2	27	38	71
245	DEF	Treatment	2019-12-04	Day_1	13	NA	30	0	27	0	NA	0	0	2	27	38	71
245	DEF	Treatment	2019-12-05	Day_2	13	NA	30	0	27	5	NA	0	0	2	27	38	71
245	DEF	Treatment	2019-12-06	Day_3	13	NA	NA	NA	27	NA	NA	NA	NA	2	27	38	71
245	DEF	Treatment	2019-12-07	Day_4	13	NA	NA	NA	27	NA	NA	NA	NA	2	27	38	71
245	DEF	Treatment	2019-12-08	Day_5	13	NA	NA	NA	27	NA	NA	NA	NA	2	27	38	71
245	DEF	Treatment	2019-12-09	Day_6	13	NA	28	0	27	20	NA	0	0	2	27	38	71
245	DEF	Treatment	2019-12-10	Day_7	13	NA	28	1	27	24	NA	0	0	2	27	38	71
245	DEF	Treatment	2019-12-11	Day_8	13	NA	26	2	27	25	NA	0	0	2	27	38	71
245	DEF	Treatment	2019-12-12	Day_9	13	NA	24	2	27	27	NA	0	0	2	27	38	71
245	DEF	Treatment	2019-12-13	Day_10	13	NA	24	2	27	35	NA	0	0	2	27	38	71
245	DEF	Treatment	2019-12-14	Day_11	13	NA	NA	NA	27	NA	NA	NA	NA	2	27	38	71
245	DEF	Treatment	2019-12-15	Day_12	13	NA	NA	NA	27	NA	NA	NA	NA	2	27	38	71
245	DEF	Treatment	2019-12-16	Day_13	13	0	19	6	27	39	0	0	0	2	27	38	71
245	DEF	Treatment	2019-12-17	Day_14	13	1	19	6	27	NA	15	0	0	2	27	38	71
245	DEF	Treatment	2019-12-18	Day_15	13	2	17	7	27	NA	27	0	0	2	27	38	71
245	DEF	Treatment	2019-12-19	Day_16	13	3	16	8	27	NA	34	0	0	2	27	38	71
245	DEF	Treatment	2019-12-20	Day_17	13	4	15	9	27	NA	34	0	0	2	27	38	71
245	DEF	Treatment	2019-12-21	Day_18	13	5	NA	NA	27	NA	NA	NA	NA	2	27	38	71
245	DEF	Treatment	2019-12-22	Day_19	13	6	NA	NA	27	NA	NA	NA	NA	2	27	38	71
245	DEF	Treatment	2019-12-23	Day_20	13	7	13	11	27	NA	38	0	0	2	27	38	71
245	DEF	Treatment	2019-12-24	Day_21	13	8	NA	NA	27	NA	NA	NA	NA	2	27	38	71
245	DEF	Treatment	2019-12-25	Day_22	13	9	NA	NA	27	NA	NA	NA	NA	2	27	38	71
245	DEF	Treatment	2019-12-26	Day_23	13	10	NA	NA	27	NA	NA	NA	NA	2	27	38	71
245	DEF	Treatment	2019-12-27	Day_24	13	11	9	14	27	NA	62	0	0	2	27	38	71
245	DEF	Treatment	2019-12-28	Day_25	13	12	NA	NA	27	NA	NA	NA	NA	2	27	38	71
245	DEF	Treatment	2019-12-29	Day_26	13	13	NA	NA	27	NA	NA	NA	NA	2	27	38	71
245	DEF	Treatment	2019-12-30	Day_27	13	14	0	23	27	NA	79	1	0	2	27	38	71
245	DEF	Treatment	2019-12-31	Day_28	13	15	NA	NA	27	NA	NA	NA	NA	2	27	38	71
245	DEF	Treatment	2020-01-01	Day_29	13	16	NA	NA	27	NA	NA	NA	NA	2	27	38	71
245	DEF	Treatment	2020-01-02	Day_30	13	17	0	23	27	NA	78	2	0	2	27	38	71
245	DEF	Treatment	2020-01-03	Day_31	13	18	0	23	27	NA	86	2	0	2	27	38	71
245	DEF	Treatment	2020-01-04	Day_32	13	19	NA	NA	27	NA	NA	NA	NA	2	27	38	71
245	DEF	Treatment	2020-01-05	Day_33	13	20	NA	NA	27	NA	NA	NA	NA	2	27	38	71
245	DEF	Treatment	2020-01-06	Day_34	13	21	0	23	27	NA	92	3	0	2	27	38	71
245	DEF	Treatment	2020-01-07	Day_35	13	22	0	23	27	NA	84	5	0	2	27	38	71
245	DEF	Treatment	2020-01-08	Day_36	13	23	0	23	27	NA	84	5	0	2	27	38	71
245	DEF	Treatment	2020-01-09	Day_37	13	24	0	23	27	NA	78	5	0	2	27	38	71
245	DEF	Treatment	2020-01-10	Day_38	13	25	0	23	27	NA	64	12	1	2	27	38	71
245	DEF	Treatment	2020-01-11	Day_39	13	26	NA	NA	27	NA	NA	NA	NA	2	27	38	71
245	DEF	Treatment	2020-01-12	Day_40	13	27	NA	NA	27	NA	NA	NA	NA	2	27	38	71
245	DEF	Treatment	2020-01-13	Day_41	13	28	0	23	27	NA	68	15	1	2	27	38	71
245	DEF	Treatment	2020-01-14	Day_42	13	29	0	23	27	NA	67	17	1	2	27	38	71
245	DEF	Treatment	2020-01-15	Day_43	13	30	0	23	27	NA	60	25	1	2	27	38	71
245	DEF	Treatment	2020-01-16	Day_44	13	31	0	23	27	NA	80	27	2	2	27	38	71
245	DEF	Treatment	2020-01-17	Day_45	13	32	0	23	27	NA	76	29	2	2	27	38	71
245	DEF	Treatment	2020-01-18	Day_46	13	33	NA	NA	27	NA	NA	NA	NA	2	27	38	71
245	DEF	Treatment	2020-01-19	Day_47	13	34	NA	NA	27	NA	NA	NA	NA	2	27	38	71
245	DEF	Treatment	2020-01-20	Day_48	13	35	0	22	27	NA	26	43	2	2	27	38	71
245	DEF	Treatment	2020-01-21	Day_49	13	36	0	22	27	NA	27	51	2	2	27	38	71
245	DEF	Treatment	2020-01-22	Day_50	13	37	0	22	27	NA	38	57	2	2	27	38	71
245	DEF	Treatment	2020-01-23	Day_51	13	38	NA	NA	27	NA	NA	NA	NA	2	27	38	71
245	DEF	Treatment	2020-01-24	Day_52	13	39	0	22	27	NA	25	59	2	2	27	38	71
245	DEF	Treatment	2020-01-25	Day_53	13	40	NA	NA	27	NA	NA	NA	NA	2	27	38	71
245	DEF	Treatment	2020-01-26	Day_54	13	41	NA	NA	27	NA	NA	NA	NA	2	27	38	71
245	DEF	Treatment	2020-01-27	Day_55	13	42	0	22	27	NA	19	68	2	2	27	38	71
245	DEF	Treatment	2020-01-28	Day_56	13	43	0	22	27	NA	17	70	2	2	27	38	71
245	DEF	Treatment	2020-01-29	Day_57	13	44	0	22	27	NA	17	70	2	2	27	38	71
245	DEF	Treatment	2020-01-30	Day_58	13	45	0	22	27	NA	16	73	2	2	27	38	71
245	DEF	Treatment	2020-01-31	Day_59	13	46	0	21	27	NA	12	63	2	2	27	38	71
245	DEF	Treatment	2020-02-01	Day_60	13	47	NA	NA	27	NA	NA	NA	NA	2	27	38	71
245	DEF	Treatment	2020-02-02	Day_61	13	48	NA	NA	27	NA	NA	NA	NA	2	27	38	71
245	DEF	Treatment	2020-02-03	Day_62	13	49	0	21	27	NA	15	68	2	2	27	38	71
245	DEF	Treatment	2020-02-04	Day_63	13	50	0	21	27	NA	15	70	2	2	27	38	71
245	DEF	Treatment	2020-02-05	Day_64	13	51	0	21	27	NA	15	72	2	2	27	38	71
245	DEF	Treatment	2020-02-06	Day_65	13	52	0	21	27	NA	13	76	2	2	27	38	71
245	DEF	Treatment	2020-02-07	Day_66	13	53	0	21	27	NA	13	72	2	2	27	38	71
245	DEF	Treatment	2020-02-08	Day_67	13	54	NA	NA	27	NA	NA	NA	NA	2	27	38	71
245	DEF	Treatment	2020-02-09	Day_68	13	55	NA	NA	27	NA	NA	NA	NA	2	27	38	71
245	DEF	Treatment	2020-02-10	Day_69	13	56	0	21	27	NA	11	69	1	2	27	38	71
245	DEF	Treatment	2020-02-11	Day_70	13	57	0	21	27	NA	11	67	1	2	27	38	71
603	EFG	Treatment	2019-12-03	Day_0	6	NA	30	0	34	0	NA	0	0	1	15	70	NA
603	EFG	Treatment	2019-12-04	Day_1	6	NA	27	0	34	2	NA	0	0	1	15	70	NA
603	EFG	Treatment	2019-12-05	Day_2	6	NA	27	1	34	5	NA	0	0	1	15	70	NA
603	EFG	Treatment	2019-12-06	Day_3	6	NA	NA	NA	34	NA	NA	NA	NA	1	15	70	NA
603	EFG	Treatment	2019-12-07	Day_4	6	NA	NA	NA	34	NA	NA	NA	NA	1	15	70	NA
603	EFG	Treatment	2019-12-08	Day_5	6	NA	NA	NA	34	NA	NA	NA	NA	1	15	70	NA
603	EFG	Treatment	2019-12-09	Day_6	6	0	24	3	34	15	0	0	0	1	15	70	NA
603	EFG	Treatment	2019-12-10	Day_7	6	1	24	4	34	NA	11	0	0	1	15	70	NA
603	EFG	Treatment	2019-12-11	Day_8	6	2	21	4	34	NA	12	0	0	1	15	70	NA
603	EFG	Treatment	2019-12-12	Day_9	6	3	19	7	34	NA	23	0	0	1	15	70	NA
603	EFG	Treatment	2019-12-13	Day_10	6	4	18	8	34	NA	26	0	0	1	15	70	NA
603	EFG	Treatment	2019-12-14	Day_11	6	5	NA	NA	34	NA	NA	NA	NA	1	15	70	NA
603	EFG	Treatment	2019-12-15	Day_12	6	6	NA	NA	34	NA	NA	NA	NA	1	15	70	NA
603	EFG	Treatment	2019-12-16	Day_13	6	7	13	14	34	NA	42	0	0	1	15	70	NA
603	EFG	Treatment	2019-12-17	Day_14	6	8	11	14	34	NA	46	0	0	1	15	70	NA
603	EFG	Treatment	2019-12-18	Day_15	6	9	9	15	34	NA	45	0	0	1	15	70	NA
603	EFG	Treatment	2019-12-19	Day_16	6	10	7	17	34	NA	46	1	0	1	15	70	NA
603	EFG	Treatment	2019-12-20	Day_17	6	11	7	17	34	NA	46	1	0	1	15	70	NA
603	EFG	Treatment	2019-12-21	Day_18	6	12	NA	NA	34	NA	NA	NA	NA	1	15	70	NA
603	EFG	Treatment	2019-12-22	Day_19	6	13	NA	NA	34	NA	NA	NA	NA	1	15	70	NA
603	EFG	Treatment	2019-12-23	Day_20	6	14	5	18	34	NA	52	1	0	1	15	70	NA
603	EFG	Treatment	2019-12-24	Day_21	6	15	NA	NA	34	NA	NA	NA	NA	1	15	70	NA
603	EFG	Treatment	2019-12-25	Day_22	6	16	NA	NA	34	NA	NA	NA	NA	1	15	70	NA
603	EFG	Treatment	2019-12-26	Day_23	6	17	NA	NA	34	NA	NA	NA	NA	1	15	70	NA
603	EFG	Treatment	2019-12-27	Day_24	6	18	2	20	34	NA	57	1	0	1	15	70	NA
603	EFG	Treatment	2019-12-28	Day_25	6	19	NA	NA	34	NA	NA	NA	NA	1	15	70	NA
603	EFG	Treatment	2019-12-29	Day_26	6	20	NA	NA	34	NA	NA	NA	NA	1	15	70	NA
603	EFG	Treatment	2019-12-30	Day_27	6	21	1	21	34	NA	73	1	0	1	15	70	NA
603	EFG	Treatment	2019-12-31	Day_28	6	22	NA	NA	34	NA	NA	NA	NA	1	15	70	NA
603	EFG	Treatment	2020-01-01	Day_29	6	23	NA	NA	34	NA	NA	NA	NA	1	15	70	NA
603	EFG	Treatment	2020-01-02	Day_30	6	24	1	21	34	NA	71	3	0	1	15	70	NA
603	EFG	Treatment	2020-01-03	Day_31	6	25	1	21	34	NA	69	5	0	1	15	70	NA
603	EFG	Treatment	2020-01-04	Day_32	6	26	NA	NA	34	NA	NA	NA	NA	1	15	70	NA
603	EFG	Treatment	2020-01-05	Day_33	6	27	NA	NA	34	NA	NA	NA	NA	1	15	70	NA
603	EFG	Treatment	2020-01-06	Day_34	6	28	0	22	34	NA	56	18	0	1	15	70	NA
603	EFG	Treatment	2020-01-07	Day_35	6	29	0	22	34	NA	57	22	0	1	15	70	NA
603	EFG	Treatment	2020-01-08	Day_36	6	30	0	22	34	NA	53	22	0	1	15	70	NA
603	EFG	Treatment	2020-01-09	Day_37	6	31	0	22	34	NA	50	26	0	1	15	70	NA
603	EFG	Treatment	2020-01-10	Day_38	6	32	0	22	34	NA	34	33	0	1	15	70	NA
603	EFG	Treatment	2020-01-11	Day_39	6	33	NA	NA	34	NA	NA	NA	NA	1	15	70	NA
603	EFG	Treatment	2020-01-12	Day_40	6	34	NA	NA	34	NA	NA	NA	NA	1	15	70	NA
603	EFG	Treatment	2020-01-13	Day_41	6	35	0	22	34	NA	34	42	0	1	15	70	NA
603	EFG	Treatment	2020-01-14	Day_42	6	36	0	22	34	NA	25	44	0	1	15	70	NA
603	EFG	Treatment	2020-01-15	Day_43	6	37	0	22	34	NA	24	45	0	1	15	70	NA
603	EFG	Treatment	2020-01-16	Day_44	6	38	0	22	34	NA	24	45	0	1	15	70	NA
603	EFG	Treatment	2020-01-17	Day_45	6	39	0	22	34	NA	23	47	0	1	15	70	NA
603	EFG	Treatment	2020-01-18	Day_46	6	40	NA	NA	34	NA	NA	NA	NA	1	15	70	NA
603	EFG	Treatment	2020-01-19	Day_47	6	41	NA	NA	34	NA	NA	NA	NA	1	15	70	NA
603	EFG	Treatment	2020-01-20	Day_48	6	42	0	22	34	NA	16	57	0	1	15	70	NA
603	EFG	Treatment	2020-01-21	Day_49	6	43	0	22	34	NA	16	57	0	1	15	70	NA
603	EFG	Treatment	2020-01-22	Day_50	6	44	0	22	34	NA	25	52	0	1	15	70	NA
603	EFG	Treatment	2020-01-23	Day_51	6	45	NA	NA	34	NA	NA	NA	NA	1	15	70	NA
603	EFG	Treatment	2020-01-24	Day_52	6	46	0	22	34	NA	17	64	0	1	15	70	NA
603	EFG	Treatment	2020-01-25	Day_53	6	47	NA	NA	34	NA	NA	NA	NA	1	15	70	NA
603	EFG	Treatment	2020-01-26	Day_54	6	48	NA	NA	34	NA	NA	NA	NA	1	15	70	NA
603	EFG	Treatment	2020-01-27	Day_55	6	49	0	22	34	NA	12	65	0	1	15	70	NA
603	EFG	Treatment	2020-01-28	Day_56	6	50	0	22	34	NA	12	65	0	1	15	70	NA
603	EFG	Treatment	2020-01-29	Day_57	6	51	0	22	34	NA	10	67	0	1	15	70	NA
603	EFG	Treatment	2020-01-30	Day_58	6	52	0	22	34	NA	12	68	0	1	15	70	NA
603	EFG	Treatment	2020-01-31	Day_59	6	53	0	22	34	NA	9	66	0	1	15	70	NA
603	EFG	Treatment	2020-02-01	Day_60	6	54	NA	NA	34	NA	NA	NA	NA	1	15	70	NA
603	EFG	Treatment	2020-02-02	Day_61	6	55	NA	NA	34	NA	NA	NA	NA	1	15	70	NA
603	EFG	Treatment	2020-02-03	Day_62	6	56	0	22	34	NA	9	66	0	1	15	70	NA
603	EFG	Treatment	2020-02-04	Day_63	6	57	0	22	34	NA	4	67	0	1	15	70	NA
603	EFG	Treatment	2020-02-05	Day_64	6	58	0	22	34	NA	4	66	0	1	15	70	NA
603	EFG	Treatment	2020-02-06	Day_65	6	59	0	22	34	NA	4	65	0	1	15	70	NA
603	EFG	Treatment	2020-02-07	Day_66	6	60	0	22	34	NA	5	64	0	1	15	70	NA
603	EFG	Treatment	2020-02-08	Day_67	6	61	NA	NA	34	NA	NA	NA	NA	1	15	70	NA
603	EFG	Treatment	2020-02-09	Day_68	6	62	NA	NA	34	NA	NA	NA	NA	1	15	70	NA
603	EFG	Treatment	2020-02-10	Day_69	6	63	0	22	34	NA	9	63	0	1	15	70	NA
603	EFG	Treatment	2020-02-11	Day_70	6	64	0	22	34	NA	8	61	3	1	15	70	NA
605	FGH	Treatment	2019-11-28	Day_0	18	NA	30	0	29	0	NA	0	0	1	35	46	70
605	FGH	Treatment	2019-11-29	Day_1	18	NA	29	0	29	7	NA	0	0	1	35	46	70
605	FGH	Treatment	2019-11-30	Day_2	18	NA	NA	NA	29	NA	NA	NA	NA	1	35	46	70
605	FGH	Treatment	2019-12-01	Day_3	18	NA	NA	NA	29	NA	NA	NA	NA	1	35	46	70
605	FGH	Treatment	2019-12-02	Day_4	18	NA	28	0	29	27	NA	0	0	1	35	46	70
605	FGH	Treatment	2019-12-03	Day_5	18	NA	25	0	29	27	NA	0	0	1	35	46	70
605	FGH	Treatment	2019-12-04	Day_6	18	NA	24	0	29	29	NA	0	0	1	35	46	70
605	FGH	Treatment	2019-12-05	Day_7	18	NA	24	0	29	31	NA	0	0	1	35	46	70
605	FGH	Treatment	2019-12-06	Day_8	18	NA	NA	NA	29	NA	NA	NA	NA	1	35	46	70
605	FGH	Treatment	2019-12-07	Day_9	18	NA	NA	NA	29	NA	NA	NA	NA	1	35	46	70
605	FGH	Treatment	2019-12-08	Day_10	18	NA	NA	NA	29	NA	NA	NA	NA	1	35	46	70
[truncated: 912 more rows]

## Sheet: Foraging
Colony	Source_colonies	Treatment	First_time_on_food	Maximum_number_of_workers_on_food_source	Number_of_workers_in_colony
32	GHA	Treatment	631	3	22
33	C	Control	1008	1	10
72	DEF	Treatment	552	5	15
73	IGC	Treatment	686	4	19
91	H	Control	685	1	8
158	IGC	Treatment	1391	3	26
163	D	Control	60	3	15
166	A	Control	1151	4	15
190	FGH	Treatment	253	4	26
209	B	Control	1185	2	9
213	I	Control	236	5	25
245	DEF	Treatment	287	5	22
254	CDE	Treatment	1789	4	24
278	HAB	Treatment	54	4	27
279	H	Control	1136	2	8
318	F	Control	647	4	12
322	CDE	Treatment	1881	6	17
336	B	Control	656	1	15
385	E	Control	449	4	27
457	EFG	Treatment	2131	3	22
464	ABC	Treatment	381	5	16
478	G	Control	35	4	24
518	F	Control	2809	2	16
531	ABC	Treatment	543	3	21
603	EFG	Treatment	134	4	22
605	FGH	Treatment	1907	4	12
666	G	Control	440	7	23
671	D	Control	1027	2	19
681	H	Control	1235	4	21
780	A	Control	79	3	25
781	B	Control	274	2	23
793	G	Control	147	4	27
829	BCD	Treatment	143	2	21
847	E	Control	134	3	23
853	I	Control	79	4	21
887	EFG	Treatment	100	3	21
926	C	Control	5354	2	12
942	FGH	Treatment	106	3	23
980	H	Control	1054	3	28
999	C	Control	1578	2	12

## Sheet: Worker size
Colony	Source_colonies	Treatment	Head_width_mm
158	IGC	Treatment	0.793
158	IGC	Treatment	0.731
158	IGC	Treatment	0.827
158	IGC	Treatment	0.844
158	IGC	Treatment	0.895
158	IGC	Treatment	0.799
158	IGC	Treatment	0.776
158	IGC	Treatment	0.81
158	IGC	Treatment	0.674
158	IGC	Treatment	0.918
158	IGC	Treatment	0.759
158	IGC	Treatment	0.918
158	IGC	Treatment	0.771
158	IGC	Treatment	0.765
158	IGC	Treatment	0.878
158	IGC	Treatment	0.703
158	IGC	Treatment	0.793
158	IGC	Treatment	0.856
158	IGC	Treatment	0.624
158	IGC	Treatment	0.907
158	IGC	Treatment	0.81
158	IGC	Treatment	0.907
158	IGC	Treatment	0.771
158	IGC	Treatment	0.742
158	IGC	Treatment	0.884
158	IGC	Treatment	0.861
158	IGC	Treatment	0.895
163	D	Control	0.935
163	D	Control	0.901
163	D	Control	0.878
163	D	Control	0.942
163	D	Control	0.935
163	D	Control	0.921
163	D	Control	0.874
163	D	Control	0.861
163	D	Control	0.89
163	D	Control	0.918
163	D	Control	0.902
163	D	Control	0.783
163	D	Control	0.946
163	D	Control	0.958
190	FGH	Treatment	0.737
190	FGH	Treatment	0.884
190	FGH	Treatment	0.878
190	FGH	Treatment	0.742
190	FGH	Treatment	0.703
190	FGH	Treatment	0.725
190	FGH	Treatment	0.935
190	FGH	Treatment	0.98
190	FGH	Treatment	0.8
190	FGH	Treatment	0.912
190	FGH	Treatment	0.918
190	FGH	Treatment	0.918
190	FGH	Treatment	0.703
190	FGH	Treatment	0.822
190	FGH	Treatment	0.929
190	FGH	Treatment	0.731
190	FGH	Treatment	0.691
190	FGH	Treatment	0.833
190	FGH	Treatment	0.89
190	FGH	Treatment	0.816
190	FGH	Treatment	0.748
190	FGH	Treatment	0.776
213	I	Control	0.657
213	I	Control	0.72
213	I	Control	0.725
213	I	Control	0.811
213	I	Control	0.737
213	I	Control	0.805
213	I	Control	0.669
213	I	Control	0.669
213	I	Control	0.72
213	I	Control	0.714
213	I	Control	0.64
213	I	Control	0.771
213	I	Control	0.697
213	I	Control	0.697
213	I	Control	0.737
213	I	Control	0.663
213	I	Control	0.765
213	I	Control	0.783
213	I	Control	0.669
213	I	Control	0.703
213	I	Control	0.742
213	I	Control	0.731
213	I	Control	0.692
213	I	Control	0.697
245	DEF	Treatment	1.092
245	DEF	Treatment	0.812
245	DEF	Treatment	0.763
245	DEF	Treatment	0.993
245	DEF	Treatment	0.604
245	DEF	Treatment	0.979
245	DEF	Treatment	0.739
245	DEF	Treatment	0.773
245	DEF	Treatment	0.832
245	DEF	Treatment	0.915
245	DEF	Treatment	0.969
245	DEF	Treatment	0.858
245	DEF	Treatment	0.635
245	DEF	Treatment	0.743
245	DEF	Treatment	0.653
245	DEF	Treatment	0.628
245	DEF	Treatment	0.936
245	DEF	Treatment	0.645
245	DEF	Treatment	0.683
245	DEF	Treatment	0.67
278	HAB	Treatment	0.714
278	HAB	Treatment	0.98
278	HAB	Treatment	0.941
278	HAB	Treatment	0.918
278	HAB	Treatment	0.697
278	HAB	Treatment	0.675
278	HAB	Treatment	0.64
278	HAB	Treatment	0.708
278	HAB	Treatment	0.708
278	HAB	Treatment	0.595
278	HAB	Treatment	0.669
278	HAB	Treatment	0.882
278	HAB	Treatment	0.872
278	HAB	Treatment	0.682
278	HAB	Treatment	0.861
278	HAB	Treatment	0.725
278	HAB	Treatment	0.89
278	HAB	Treatment	0.629
278	HAB	Treatment	0.601
278	HAB	Treatment	0.691
278	HAB	Treatment	0.652
278	HAB	Treatment	0.669
278	HAB	Treatment	0.722
278	HAB	Treatment	0.833
278	HAB	Treatment	0.884
278	HAB	Treatment	0.794
279	H	Control	0.748
279	H	Control	0.76
279	H	Control	0.68
279	H	Control	0.725
279	H	Control	0.714
279	H	Control	0.793
279	H	Control	0.714
322	CDE	Treatment	0.839
322	CDE	Treatment	0.72
322	CDE	Treatment	0.703
322	CDE	Treatment	0.845
322	CDE	Treatment	0.731
322	CDE	Treatment	0.856
322	CDE	Treatment	0.907
322	CDE	Treatment	0.669
322	CDE	Treatment	0.742
322	CDE	Treatment	0.878
322	CDE	Treatment	0.742
322	CDE	Treatment	0.743
322	CDE	Treatment	0.833
322	CDE	Treatment	0.782
322	CDE	Treatment	0.856
322	CDE	Treatment	0.759
322	CDE	Treatment	0.844
457	EFG	Treatment	0.742
457	EFG	Treatment	0.731
457	EFG	Treatment	0.884
457	EFG	Treatment	0.725
457	EFG	Treatment	0.873
457	EFG	Treatment	0.918
457	EFG	Treatment	0.754
457	EFG	Treatment	0.782
457	EFG	Treatment	0.822
457	EFG	Treatment	0.822
457	EFG	Treatment	0.72
457	EFG	Treatment	0.739
457	EFG	Treatment	0.79
457	EFG	Treatment	0.816
457	EFG	Treatment	0.941
457	EFG	Treatment	0.775
457	EFG	Treatment	0.731
457	EFG	Treatment	0.748
457	EFG	Treatment	0.913
457	EFG	Treatment	0.918
518	F	Control	0.799
518	F	Control	0.867
518	F	Control	0.771
518	F	Control	0.805
518	F	Control	0.844
518	F	Control	0.862
518	F	Control	0.757
518	F	Control	0.873
518	F	Control	0.873
518	F	Control	0.827
518	F	Control	0.861
518	F	Control	0.884
518	F	Control	0.833
518	F	Control	0.839
518	F	Control	0.89
531	ABC	Treatment	0.857
531	ABC	Treatment	0.95
531	ABC	Treatment	0.82
531	ABC	Treatment	0.63
531	ABC	Treatment	0.64
531	ABC	Treatment	0.919
531	ABC	Treatment	0.68
531	ABC	Treatment	0.867
531	ABC	Treatment	0.691
531	ABC	Treatment	0.697
531	ABC	Treatment	0.77
531	ABC	Treatment	0.835
531	ABC	Treatment	0.669
531	ABC	Treatment	0.803
531	ABC	Treatment	0.922
531	ABC	Treatment	0.916
531	ABC	Treatment	0.975
531	ABC	Treatment	0.611
531	ABC	Treatment	0.686
531	ABC	Treatment	0.897
531	ABC	Treatment	0.961
531	ABC	Treatment	0.643
666	G	Control	0.919
666	G	Control	0.955
666	G	Control	1.002
666	G	Control	0.921
666	G	Control	0.952
666	G	Control	0.885
666	G	Control	0.871
666	G	Control	0.621
666	G	Control	0.942
666	G	Control	0.9
666	G	Control	0.862
666	G	Control	0.871
666	G	Control	0.92
666	G	Control	0.867
666	G	Control	0.878
666	G	Control	0.897
666	G	Control	0.862
666	G	Control	0.835
666	G	Control	0.86
666	G	Control	0.877
666	G	Control	0.879
666	G	Control	0.936
666	G	Control	0.85
666	G	Control	0.84
780	A	Control	0.618
780	A	Control	0.731
780	A	Control	0.652
780	A	Control	0.759
780	A	Control	0.714
780	A	Control	0.714
780	A	Control	0.733
780	A	Control	0.708
780	A	Control	0.708
780	A	Control	0.771
780	A	Control	0.674
780	A	Control	0.653
780	A	Control	0.686
780	A	Control	0.691
780	A	Control	0.691
780	A	Control	0.646
780	A	Control	0.737
780	A	Control	0.708
780	A	Control	0.675
780	A	Control	0.652
780	A	Control	0.697
780	A	Control	0.701
780	A	Control	0.663
781	B	Control	0.896
781	B	Control	0.873
781	B	Control	0.918
781	B	Control	0.771
781	B	Control	0.907
781	B	Control	0.816
781	B	Control	0.912
781	B	Control	0.913
781	B	Control	0.952
781	B	Control	0.896
781	B	Control	0.946
781	B	Control	0.93
781	B	Control	0.941
781	B	Control	0.913
781	B	Control	0.935
781	B	Control	1.031
781	B	Control	0.929
781	B	Control	0.884
781	B	Control	0.799
781	B	Control	0.879
781	B	Control	0.895
829	BCD	Treatment	0.867
829	BCD	Treatment	0.873
829	BCD	Treatment	0.805
829	BCD	Treatment	0.793
829	BCD	Treatment	0.896
829	BCD	Treatment	0.929
829	BCD	Treatment	0.873
829	BCD	Treatment	0.85
829	BCD	Treatment	1.026
829	BCD	Treatment	0.98
829	BCD	Treatment	0.941
829	BCD	Treatment	0.929
829	BCD	Treatment	0.844
829	BCD	Treatment	0.839
829	BCD	Treatment	0.941
829	BCD	Treatment	1.009
829	BCD	Treatment	0.958
829	BCD	Treatment	0.918
829	BCD	Treatment	0.89
829	BCD	Treatment	1.026
829	BCD	Treatment	1.009
847	E	Control	0.793
847	E	Control	0.742
847	E	Control	0.714
847	E	Control	0.771
847	E	Control	0.771
847	E	Control	0.725
847	E	Control	0.771
847	E	Control	0.776
847	E	Control	0.708
847	E	Control	0.697
847	E	Control	0.81
847	E	Control	0.793
847	E	Control	0.697
847	E	Control	0.739
847	E	Control	0.748
847	E	Control	0.708
847	E	Control	0.805
847	E	Control	0.703
847	E	Control	0.754
847	E	Control	0.748
847	E	Control	0.697
847	E	Control	0.703
847	E	Control	0.657

## Sheet: Emergence of workers
Colony	Source_colonies	Treatment	Day_of_emergence
32	GHA	Treatment	1
32	GHA	Treatment	5
32	GHA	Treatment	6
32	GHA	Treatment	11
32	GHA	Treatment	11
32	GHA	Treatment	11
32	GHA	Treatment	11
32	GHA	Treatment	11
32	GHA	Treatment	11
32	GHA	Treatment	11
32	GHA	Treatment	11
32	GHA	Treatment	14
32	GHA	Treatment	15
32	GHA	Treatment	18
32	GHA	Treatment	21
32	GHA	Treatment	25
32	GHA	Treatment	25
32	GHA	Treatment	25
32	GHA	Treatment	25
32	GHA	Treatment	25
32	GHA	Treatment	25
32	GHA	Treatment	25
72	DEF	Treatment	8
72	DEF	Treatment	13
72	DEF	Treatment	13
72	DEF	Treatment	13
72	DEF	Treatment	17
72	DEF	Treatment	20
72	DEF	Treatment	20
72	DEF	Treatment	20
72	DEF	Treatment	22
72	DEF	Treatment	22
72	DEF	Treatment	23
72	DEF	Treatment	24
72	DEF	Treatment	27
72	DEF	Treatment	27
72	DEF	Treatment	27
72	DEF	Treatment	27
72	DEF	Treatment	27
72	DEF	Treatment	31
73	IGC	Treatment	2
73	IGC	Treatment	8
73	IGC	Treatment	9
73	IGC	Treatment	9
73	IGC	Treatment	10
73	IGC	Treatment	11
73	IGC	Treatment	14
73	IGC	Treatment	14
73	IGC	Treatment	14
73	IGC	Treatment	14
73	IGC	Treatment	14
73	IGC	Treatment	14
73	IGC	Treatment	16
73	IGC	Treatment	17
73	IGC	Treatment	21
73	IGC	Treatment	25
73	IGC	Treatment	25
73	IGC	Treatment	25
73	IGC	Treatment	25
73	IGC	Treatment	25
73	IGC	Treatment	28
127	BCD	Treatment	17
127	BCD	Treatment	17
127	BCD	Treatment	17
127	BCD	Treatment	18
127	BCD	Treatment	18
127	BCD	Treatment	18
127	BCD	Treatment	18
127	BCD	Treatment	20
127	BCD	Treatment	21
127	BCD	Treatment	24
127	BCD	Treatment	24
127	BCD	Treatment	24
127	BCD	Treatment	25
127	BCD	Treatment	25
127	BCD	Treatment	27
127	BCD	Treatment	27
127	BCD	Treatment	27
158	IGC	Treatment	1
158	IGC	Treatment	6
158	IGC	Treatment	6
158	IGC	Treatment	6
158	IGC	Treatment	6
158	IGC	Treatment	6
158	IGC	Treatment	9
158	IGC	Treatment	9
158	IGC	Treatment	13
158	IGC	Treatment	13
158	IGC	Treatment	14
158	IGC	Treatment	20
158	IGC	Treatment	20
158	IGC	Treatment	20
158	IGC	Treatment	20
158	IGC	Treatment	20
158	IGC	Treatment	20
158	IGC	Treatment	20
158	IGC	Treatment	20
158	IGC	Treatment	24
158	IGC	Treatment	24
158	IGC	Treatment	24
158	IGC	Treatment	24
158	IGC	Treatment	27
158	IGC	Treatment	27
158	IGC	Treatment	27
158	IGC	Treatment	27
158	IGC	Treatment	69
190	FGH	Treatment	4
190	FGH	Treatment	4
190	FGH	Treatment	4
190	FGH	Treatment	5
190	FGH	Treatment	6
190	FGH	Treatment	6
190	FGH	Treatment	8
190	FGH	Treatment	12
190	FGH	Treatment	13
190	FGH	Treatment	13
190	FGH	Treatment	13
190	FGH	Treatment	18
190	FGH	Treatment	18
190	FGH	Treatment	18
190	FGH	Treatment	18
190	FGH	Treatment	18
190	FGH	Treatment	18
190	FGH	Treatment	18
190	FGH	Treatment	18
190	FGH	Treatment	18
190	FGH	Treatment	18
190	FGH	Treatment	18
190	FGH	Treatment	18
190	FGH	Treatment	18
190	FGH	Treatment	22
190	FGH	Treatment	22
190	FGH	Treatment	22
245	DEF	Treatment	7
245	DEF	Treatment	8
245	DEF	Treatment	13
245	DEF	Treatment	13
245	DEF	Treatment	13
245	DEF	Treatment	13
245	DEF	Treatment	15
245	DEF	Treatment	16
245	DEF	Treatment	17
245	DEF	Treatment	20
245	DEF	Treatment	20
245	DEF	Treatment	24
245	DEF	Treatment	24
245	DEF	Treatment	24
245	DEF	Treatment	27
245	DEF	Treatment	27
245	DEF	Treatment	27
245	DEF	Treatment	27
245	DEF	Treatment	27
245	DEF	Treatment	27
245	DEF	Treatment	27
245	DEF	Treatment	27
245	DEF	Treatment	27
254	CDE	Treatment	4
254	CDE	Treatment	4
254	CDE	Treatment	4
254	CDE	Treatment	5
254	CDE	Treatment	5
254	CDE	Treatment	7
254	CDE	Treatment	11
254	CDE	Treatment	11
254	CDE	Treatment	11
254	CDE	Treatment	11
254	CDE	Treatment	12
254	CDE	Treatment	12
254	CDE	Treatment	13
254	CDE	Treatment	13
254	CDE	Treatment	13
254	CDE	Treatment	13
254	CDE	Treatment	20
254	CDE	Treatment	20
254	CDE	Treatment	20
254	CDE	Treatment	20
254	CDE	Treatment	21
254	CDE	Treatment	21
254	CDE	Treatment	25
254	CDE	Treatment	25
254	CDE	Treatment	29
254	CDE	Treatment	29
254	CDE	Treatment	29
278	HAB	Treatment	4
278	HAB	Treatment	5
278	HAB	Treatment	6
278	HAB	Treatment	11
278	HAB	Treatment	13
278	HAB	Treatment	13
278	HAB	Treatment	15
278	HAB	Treatment	18
278	HAB	Treatment	18
278	HAB	Treatment	18
278	HAB	Treatment	18
278	HAB	Treatment	18
278	HAB	Treatment	18
278	HAB	Treatment	19
278	HAB	Treatment	19
278	HAB	Treatment	20
278	HAB	Treatment	20
278	HAB	Treatment	21
278	HAB	Treatment	25
278	HAB	Treatment	25
278	HAB	Treatment	25
278	HAB	Treatment	25
278	HAB	Treatment	25
278	HAB	Treatment	25
278	HAB	Treatment	25
278	HAB	Treatment	25
278	HAB	Treatment	25
322	CDE	Treatment	7
322	CDE	Treatment	8
322	CDE	Treatment	8
322	CDE	Treatment	13
322	CDE	Treatment	15
322	CDE	Treatment	16
322	CDE	Treatment	16
322	CDE	Treatment	17
322	CDE	Treatment	20
322	CDE	Treatment	20
322	CDE	Treatment	20
322	CDE	Treatment	22
322	CDE	Treatment	23
322	CDE	Treatment	23
322	CDE	Treatment	27
322	CDE	Treatment	27
322	CDE	Treatment	27
322	CDE	Treatment	27
457	EFG	Treatment	14
457	EFG	Treatment	15
457	EFG	Treatment	15
457	EFG	Treatment	18
457	EFG	Treatment	18
457	EFG	Treatment	18
457	EFG	Treatment	18
457	EFG	Treatment	20
457	EFG	Treatment	20
457	EFG	Treatment	20
457	EFG	Treatment	21
457	EFG	Treatment	21
457	EFG	Treatment	25
457	EFG	Treatment	25
457	EFG	Treatment	25
457	EFG	Treatment	25
457	EFG	Treatment	25
457	EFG	Treatment	25
457	EFG	Treatment	25
457	EFG	Treatment	25
457	EFG	Treatment	25
457	EFG	Treatment	25
464	ABC	Treatment	3
464	ABC	Treatment	4
464	ABC	Treatment	6
464	ABC	Treatment	13
464	ABC	Treatment	18
464	ABC	Treatment	18
464	ABC	Treatment	18
464	ABC	Treatment	19
464	ABC	Treatment	21
464	ABC	Treatment	24
464	ABC	Treatment	24
464	ABC	Treatment	24
464	ABC	Treatment	24
464	ABC	Treatment	26
464	ABC	Treatment	26
464	ABC	Treatment	68
531	ABC	Treatment	13
531	ABC	Treatment	13
531	ABC	Treatment	13
531	ABC	Treatment	13
531	ABC	Treatment	14
531	ABC	Treatment	16
531	ABC	Treatment	16
531	ABC	Treatment	20
531	ABC	Treatment	20
531	ABC	Treatment	20
531	ABC	Treatment	20
531	ABC	Treatment	20
531	ABC	Treatment	20
531	ABC	Treatment	20
531	ABC	Treatment	20
531	ABC	Treatment	21
531	ABC	Treatment	23
531	ABC	Treatment	23
531	ABC	Treatment	27
531	ABC	Treatment	27
531	ABC	Treatment	27
531	ABC	Treatment	27
603	EFG	Treatment	2
603	EFG	Treatment	6
603	EFG	Treatment	6
603	EFG	Treatment	7
603	EFG	Treatment	9
603	EFG	Treatment	9
603	EFG	Treatment	9
603	EFG	Treatment	10
603	EFG	Treatment	13
603	EFG	Treatment	13
603	EFG	Treatment	13
603	EFG	Treatment	13
603	EFG	Treatment	13
603	EFG	Treatment	13
603	EFG	Treatment	15
603	EFG	Treatment	16
603	EFG	Treatment	16
603	EFG	Treatment	20
603	EFG	Treatment	24
603	EFG	Treatment	24
603	EFG	Treatment	27
603	EFG	Treatment	34
605	FGH	Treatment	18
605	FGH	Treatment	18
605	FGH	Treatment	18
605	FGH	Treatment	18
605	FGH	Treatment	20
605	FGH	Treatment	20
605	FGH	Treatment	25
605	FGH	Treatment	25
605	FGH	Treatment	25
605	FGH	Treatment	25
605	FGH	Treatment	29
605	FGH	Treatment	29
605	FGH	Treatment	29
605	FGH	Treatment	70
829	BCD	Treatment	13
829	BCD	Treatment	13
829	BCD	Treatment	13
829	BCD	Treatment	13
829	BCD	Treatment	13
829	BCD	Treatment	13
829	BCD	Treatment	13
829	BCD	Treatment	13
829	BCD	Treatment	14
829	BCD	Treatment	14
829	BCD	Treatment	14
829	BCD	Treatment	15
829	BCD	Treatment	16
829	BCD	Treatment	20
829	BCD	Treatment	20
829	BCD	Treatment	21
829	BCD	Treatment	22
829	BCD	Treatment	27
829	BCD	Treatment	27
829	BCD	Treatment	27
829	BCD	Treatment	27
887	EFG	Treatment	1
887	EFG	Treatment	1
887	EFG	Treatment	1
887	EFG	Treatment	1
887	EFG	Treatment	1
887	EFG	Treatment	1
887	EFG	Treatment	1
887	EFG	Treatment	4
887	EFG	Treatment	4
887	EFG	Treatment	4
887	EFG	Treatment	4
887	EFG	Treatment	4
887	EFG	Treatment	4
887	EFG	Treatment	5
887	EFG	Treatment	5
887	EFG	Treatment	5
887	EFG	Treatment	5
887	EFG	Treatment	5
887	EFG	Treatment	5
887	EFG	Treatment	11
887	EFG	Treatment	11
887	EFG	Treatment	11
887	EFG	Treatment	18
942	FGH	Treatment	4
942	FGH	Treatment	4
942	FGH	Treatment	5
942	FGH	Treatment	11
942	FGH	Treatment	11
942	FGH	Treatment	11
942	FGH	Treatment	12
942	FGH	Treatment	12
942	FGH	Treatment	14
942	FGH	Treatment	14
942	FGH	Treatment	15
942	FGH	Treatment	15
942	FGH	Treatment	15
942	FGH	Treatment	18
942	FGH	Treatment	21
942	FGH	Treatment	25
942	FGH	Treatment	25
942	FGH	Treatment	25
942	FGH	Treatment	25
942	FGH	Treatment	25
942	FGH	Treatment	29
942	FGH	Treatment	29
942	FGH	Treatment	29
33	C	Control	15
33	C	Control	16
33	C	Control	17
33	C	Control	17
33	C	Control	20
33	C	Control	21
33	C	Control	22
33	C	Control	22
33	C	Control	22
33	C	Control	23
33	C	Control	27
33	C	Control	27
91	H	Control	21
91	H	Control	21
91	H	Control	21
91	H	Control	21
91	H	Control	21
91	H	Control	25
91	H	Control	25
91	H	Control	25
163	D	Control	18
163	D	Control	18
163	D	Control	19
163	D	Control	19
163	D	Control	19
163	D	Control	20
163	D	Control	24
163	D	Control	24
163	D	Control	24
163	D	Control	24
163	D	Control	24
163	D	Control	24
163	D	Control	25
163	D	Control	26
163	D	Control	27
166	A	Control	4
166	A	Control	7
166	A	Control	7
166	A	Control	7
166	A	Control	8
166	A	Control	9
166	A	Control	11
166	A	Control	14
166	A	Control	14
166	A	Control	14
166	A	Control	14
166	A	Control	15
166	A	Control	21
166	A	Control	21
166	A	Control	21
166	A	Control	21
166	A	Control	23
166	A	Control	28
166	A	Control	65
209	B	Control	1
209	B	Control	1
209	B	Control	1
209	B	Control	3
209	B	Control	3
209	B	Control	7
209	B	Control	7
209	B	Control	14
209	B	Control	28
213	I	Control	6
213	I	Control	6
213	I	Control	6
213	I	Control	6
213	I	Control	7
213	I	Control	9
213	I	Control	13
213	I	Control	13
213	I	Control	13
213	I	Control	13
213	I	Control	13
213	I	Control	13
213	I	Control	13
213	I	Control	13
213	I	Control	14
213	I	Control	15
213	I	Control	16
213	I	Control	16
213	I	Control	16
213	I	Control	20
213	I	Control	20
213	I	Control	24
213	I	Control	24
213	I	Control	24
213	I	Control	24
279	H	Control	5
279	H	Control	6
279	H	Control	6
279	H	Control	7
279	H	Control	11
279	H	Control	11
279	H	Control	11
279	H	Control	15
279	H	Control	18
279	H	Control	18
279	H	Control	18
279	H	Control	18
279	H	Control	18
279	H	Control	18
318	F	Control	5
318	F	Control	12
318	F	Control	13
318	F	Control	14
318	F	Control	15
318	F	Control	15
318	F	Control	18
318	F	Control	18
318	F	Control	18
318	F	Control	18
318	F	Control	18
318	F	Control	18
318	F	Control	22
318	F	Control	22
336	B	Control	18
336	B	Control	19
336	B	Control	19
336	B	Control	19
336	B	Control	19
336	B	Control	19
336	B	Control	19
336	B	Control	19
336	B	Control	19
336	B	Control	20
336	B	Control	20
336	B	Control	25
336	B	Control	25
336	B	Control	25
336	B	Control	25
336	B	Control	25
336	B	Control	26
336	B	Control	26
336	B	Control	31
385	E	Control	9
385	E	Control	14
385	E	Control	14
385	E	Control	21
385	E	Control	21
385	E	Control	21
385	E	Control	21
385	E	Control	21
385	E	Control	21
385	E	Control	23
385	E	Control	23
385	E	Control	23
385	E	Control	24
385	E	Control	24
385	E	Control	24
385	E	Control	24
385	E	Control	24
385	E	Control	24
385	E	Control	25
385	E	Control	28
385	E	Control	28
385	E	Control	28
385	E	Control	28
385	E	Control	28
385	E	Control	28
385	E	Control	28
478	G	Control	20
478	G	Control	21
478	G	Control	21
478	G	Control	22
478	G	Control	23
478	G	Control	24
478	G	Control	27
478	G	Control	27
478	G	Control	27
478	G	Control	27
478	G	Control	27
478	G	Control	27
478	G	Control	27
478	G	Control	27
478	G	Control	27
478	G	Control	27
478	G	Control	27
478	G	Control	27
478	G	Control	31
478	G	Control	31
478	G	Control	31
478	G	Control	31
478	G	Control	31
478	G	Control	31
518	F	Control	21
518	F	Control	23
518	F	Control	23
518	F	Control	24
518	F	Control	25
518	F	Control	25
518	F	Control	28
518	F	Control	28
518	F	Control	28
518	F	Control	28
518	F	Control	28
518	F	Control	28
518	F	Control	28
518	F	Control	28
518	F	Control	28
518	F	Control	28
666	G	Control	21
666	G	Control	21
666	G	Control	23
666	G	Control	24
666	G	Control	25
666	G	Control	28
666	G	Control	28
666	G	Control	28
666	G	Control	28
666	G	Control	28
666	G	Control	28
666	G	Control	28
666	G	Control	28
666	G	Control	28
666	G	Control	32
666	G	Control	32
666	G	Control	32
666	G	Control	32
666	G	Control	32
666	G	Control	32
666	G	Control	32
666	G	Control	32
666	G	Control	32
671	D	Control	1
671	D	Control	3
671	D	Control	3
671	D	Control	7
671	D	Control	7
671	D	Control	7
671	D	Control	7
671	D	Control	8
671	D	Control	8
671	D	Control	8
671	D	Control	9
671	D	Control	9
671	D	Control	10
671	D	Control	11
671	D	Control	14
671	D	Control	14
671	D	Control	14
671	D	Control	21
671	D	Control	21
671	D	Control	21
681	H	Control	20
681	H	Control	20
681	H	Control	20
681	H	Control	21
681	H	Control	21
681	H	Control	21
681	H	Control	21
681	H	Control	22
681	H	Control	22
681	H	Control	23
681	H	Control	23
681	H	Control	23
681	H	Control	23
681	H	Control	24
681	H	Control	27
681	H	Control	27
681	H	Control	27
681	H	Control	27
681	H	Control	27
681	H	Control	27
681	H	Control	27
780	A	Control	3
780	A	Control	3
780	A	Control	4
780	A	Control	7
780	A	Control	10
780	A	Control	10
780	A	Control	10
780	A	Control	11
780	A	Control	13
780	A	Control	13
780	A	Control	13
780	A	Control	17
780	A	Control	17
780	A	Control	18
780	A	Control	18
780	A	Control	18
780	A	Control	19
780	A	Control	19
780	A	Control	20
780	A	Control	20
780	A	Control	20
780	A	Control	21
780	A	Control	24
780	A	Control	24
780	A	Control	24
781	B	Control	13
781	B	Control	13
781	B	Control	13
781	B	Control	13
781	B	Control	13
781	B	Control	13
781	B	Control	13
781	B	Control	13
781	B	Control	13
781	B	Control	13
781	B	Control	13
781	B	Control	13
781	B	Control	13
781	B	Control	14
781	B	Control	14
781	B	Control	20
781	B	Control	20
781	B	Control	20
781	B	Control	20
781	B	Control	20
781	B	Control	20
781	B	Control	20
781	B	Control	21
781	B	Control	27
793	G	Control	4
793	G	Control	4
793	G	Control	4
793	G	Control	4
793	G	Control	4
793	G	Control	4
793	G	Control	4
793	G	Control	4
793	G	Control	4
793	G	Control	4
793	G	Control	4
793	G	Control	4
793	G	Control	4
793	G	Control	5
793	G	Control	7
793	G	Control	7
793	G	Control	7
793	G	Control	8
793	G	Control	11
793	G	Control	11
793	G	Control	13
793	G	Control	13
793	G	Control	13
793	G	Control	13
793	G	Control	13
793	G	Control	18
793	G	Control	18
793	G	Control	18
847	E	Control	14
847	E	Control	15
847	E	Control	16
847	E	Control	16
847	E	Control	17
847	E	Control	17
847	E	Control	21
847	E	Control	21
847	E	Control	21
847	E	Control	21
847	E	Control	21
847	E	Control	21
847	E	Control	21
847	E	Control	25
847	E	Control	25
847	E	Control	25
847	E	Control	25
847	E	Control	25
847	E	Control	25
847	E	Control	25
847	E	Control	28
847	E	Control	28
847	E	Control	28
853	I	Control	7
853	I	Control	7
853	I	Control	9
853	I	Control	9
853	I	Control	10
853	I	Control	10
853	I	Control	11
853	I	Control	11
853	I	Control	14
853	I	Control	14
853	I	Control	16
853	I	Control	16
853	I	Control	16
853	I	Control	17
853	I	Control	21
853	I	Control	21
853	I	Control	21
853	I	Control	21
853	I	Control	25
853	I	Control	25
853	I	Control	25
926	C	Control	10
926	C	Control	17
926	C	Control	18
926	C	Control	18
926	C	Control	19
926	C	Control	20
926	C	Control	21
926	C	Control	21
926	C	Control	24
926	C	Control	24
926	C	Control	24
926	C	Control	24
926	C	Control	25
926	C	Control	25
980	H	Control	3
980	H	Control	3
980	H	Control	7
980	H	Control	7
980	H	Control	7
980	H	Control	8
980	H	Control	8
980	H	Control	9
980	H	Control	9
980	H	Control	9
980	H	Control	9
980	H	Control	10
980	H	Control	10
980	H	Control	10
980	H	Control	14
980	H	Control	14
980	H	Control	14
980	H	Control	14
980	H	Control	14
980	H	Control	14
980	H	Control	14
980	H	Control	14
980	H	Control	14
980	H	Control	14
980	H	Control	14
980	H	Control	18
980	H	Control	18
980	H	Control	18
999	C	Control	1
999	C	Control	1
999	C	Control	2
999	C	Control	4
999	C	Control	7
999	C	Control	7
999	C	Control	7
999	C	Control	7
999	C	Control	11
999	C	Control	14
999	C	Control	18
999	C	Control	25
999	C	Control	28

## Sheet: Survival of workers
Colony	Source_colonies	Treatment	Number_of_workers_at_day60	Maximum_number_of_workers
32	GHA	Treatment	22	22
33	C	Control	10	11
72	DEF	Treatment	15	17
73	IGC	Treatment	19	20
91	H	Control	8	8
127	BCD	Treatment	17	17
158	IGC	Treatment	26	27
163	D	Control	15	15
166	A	Control	14	16
190	FGH	Treatment	26	27
209	B	Control	9	9
213	I	Control	25	25
245	DEF	Treatment	21	23
254	CDE	Treatment	24	27
278	HAB	Treatment	27	27
279	H	Control	8	14
318	F	Control	12	14
322	CDE	Treatment	17	18
336	B	Control	15	19
385	E	Control	26	27
457	EFG	Treatment	22	22
464	ABC	Treatment	15	15
478	G	Control	24	24
518	F	Control	16	16
531	ABC	Treatment	21	22
603	EFG	Treatment	22	22
605	FGH	Treatment	12	14
666	G	Control	23	23
671	D	Control	19	19
681	H	Control	21	21
780	A	Control	25	25
781	B	Control	23	25
793	G	Control	27	28
829	BCD	Treatment	21	21
847	E	Control	23	23
853	I	Control	21	21
887	EFG	Treatment	21	22
926	C	Control	12	14
942	FGH	Treatment	23	23
980	H	Control	28	28
999	C	Control	12	13
